# Supplementary material for: Effect of Longitudinal Crack Width Variation on Bond Behavior Degradation Due to Rebar Corrosion in Reinforced Concrete
Source: Materials (Basel). 2025 Sep 16;18(18):4335. doi: 10.3390/ma18184335 (PMC12472082; doi:10.3390/ma18184335)
Supplement: Supplementary file 1 [file materials-18-04335-s001.zip]

Archive with 2 entries (2 files):
- short_specimen.xlsx
- long_specimen.xlsx
