# Supplementary material for: Effect of Longitudinal Crack Width Variation on Bond Behavior Degradation Due to Rebar Corrosion in Reinforced Concrete
Source: Materials (Basel). 2025 Sep 16;18(18):4335. doi: 10.3390/ma18184335 (PMC12472082; doi:10.3390/ma18184335)
Supplement: Supplementary file 1 [file materials-18-04335-s001.zip › short_specimen.xlsx]

## Sheet: Sheet1
Wcr=0.0			Wcr=0.2			Wcr=0.4			Wcr=0.6			Wcr=0.8			Wcr=1.0
bond stress(MPa)	load-end slip(mm)		bond stress(MPa)	load-end slip(mm)		bond stress(MPa)	load-end slip(mm)		bond stress(MPa)	load-end slip(mm)		bond stress(MPa)	load-end slip(mm)		bond stress(MPa)	load-end slip(mm)
0	0		0.0208333	5.61e-05		0	0		0	0.001		0	0		0	0
0	0		0	0		0	0		0	0		0	0		0	0
0	0		0	0		0	0		0	0		0	0		0	0
0	0		0	0		0	0		0.0416667	-0.00388774		0	0		0	0
0	0		0	0		0	0		0.0625	-0.0038316		0.0416667	0.00711226		0	0
0	0		0	-0.003		0	0		0.104167	-0.00771934		0.0416667	0.00711226		0	0
0	-0.017		0.0208333	-0.00294387		0	0		0.125	-0.00966321		0.0625	0.0101684		0	0
0.0416667	-0.0158877		0.0208333	-0.00194387		0.0208333	0.00105613		0.166667	-0.0115509		0.0833333	0.0222245		0.0416667	-0.00888774
0.0416667	-0.0158877		0.0625	-0.000831603		0.0208333	0.00105613		0.208333	-0.0134387		0.104167	0.0312807		0.0416667	-0.00988774
0.0625	-0.0198316		0.104167	0.00128066		0.0416667	0.000112265		0.229167	-0.0143825		0.104167	0.0372807		0.0625	-0.0088316
0.0625	-0.0248316		0.145833	0.000392926		0.0416667	0.00211226		0.270833	-0.0132703		0.125	0.0453368		0.0625	-0.0078316
0.0833333	-0.0277755		0.1875	0.000505191		0.104167	0.0362807		0.291667	-0.0122141		0.145833	0.0573929		0.0833333	-0.0107755
0.104167	-0.0297193		0.208333	0.000561323		0.125	0.0373368		0.333333	-0.0121019		0.166667	0.0644491		0.104167	-0.00971934
0.104167	-0.0307193		0.270833	-0.00027028		0.125	0.0403368		0.333333	-0.0111019		0.1875	0.0695052		0.104167	-0.00771934
0.125	-0.0336632		0.375	-0.00498962		0.166667	0.0414491		0.354167	-0.0100458		0.1875	0.0735052		0.125	-0.00666321
0.145833	-0.0356071		0.479167	-0.010709		0.208333	0.0435613		0.395833	-0.00793349		0.208333	0.0765613		0.145833	-0.00360707
0.145833	-0.0366071		0.583333	-0.00842829		0.25	0.0466736		0.416667	-0.00587735		0.229167	0.0806175		0.145833	-0.000607074
0.166667	-0.0385509		0.625	-0.00731603		0.270833	0.0477297		0.4375	-0.00382122		0.229167	0.0856175		0.166667	0.000449059
0.166667	-0.0375509		0.666667	-0.00620377		0.291667	0.0527859		0.479167	-0.00270896		0.25	0.0906736		0.1875	0.00150519
0.1875	-0.0364948		0.6875	-0.00614763		0.333333	0.0548981		0.5	-0.000652824		0.270833	0.0977297		0.1875	0.00350519
0.208333	-0.0374387		0.708333	-0.0070915		0.354167	0.0599542		0.520833	0.00140331		0.291667	0.103786		0.208333	0.00556132
0.229167	-0.0363825		0.75	-0.00597924		0.375	0.0620104		0.5625	0.00351557		0.3125	0.109842		0.208333	0.00956132
0.25	-0.0353264		0.791667	-0.00586697		0.395833	0.0630665		0.583333	0.00557171		0.333333	0.114898		0.229167	0.00961746
0.270833	-0.0332703		0.833333	-0.00575471		0.416667	0.0661226		0.625	0.00768397		0.354167	0.120954		0.229167	0.0116175
0.291667	-0.0332141		0.875	-0.00564244		0.458333	0.0662349		0.645833	0.0087401		0.375	0.12701		0.229167	0.0136175
0.3125	-0.031158		0.916667	-0.00553018		0.479167	0.068291		0.666667	0.00979623		0.375	0.13301		0.25	0.0156736
0.333333	-0.0311019		0.958333	-0.00441791		0.5	0.0693472		0.6875	0.0118524		0.375	0.13601		0.25	0.0176736
0.333333	-0.0301019		1.02083	-0.00324952		0.520833	0.0714033		0.729167	0.0139646		0.395833	0.139067		0.270833	0.0207297
0.354167	-0.0310457		1.0625	-0.00113725		0.541667	0.0724594		0.75	0.0160208		0.416667	0.147123		0.291667	0.0237859
0.375	-0.0299896		1.125	0.00103115		0.583333	0.0745717		0.791667	0.018133		0.4375	0.153179		0.291667	0.0257859
0.375	-0.0289896		1.16667	0.00414341		0.604167	0.0776278		0.833333	0.0202453		0.458333	0.160235		0.3125	0.028842
0.395833	-0.0299335		1.25	0.00636794		0.625	0.079684		0.854167	0.0233014		0.479167	0.167291		0.3125	0.030842
0.395833	-0.0289335		1.29167	0.00848021		0.645833	0.0817401		0.875	0.0243576		0.5	0.174347		0.333333	0.0338981
0.416667	-0.0288774		1.33333	0.0105925		0.666667	0.0837962		0.916667	0.0264698		0.520833	0.181403		0.354167	0.0359542
0.4375	-0.0288212		1.35417	0.0116486		0.708333	0.0859085		0.9375	0.028526		0.541667	0.187459		0.354167	0.0369543
0.458333	-0.0287651		1.35417	0.0126486		0.729167	0.0889646		0.958333	0.0305821		0.541667	0.194459		0.354167	0.0379542
0.479167	-0.027709		1.35417	0.0136486		0.75	0.0910208		0.958333	0.0305821		0.5625	0.201516		0.354167	0.0379542
0.5	-0.0276528		1.54167	0.0211538		0.770833	0.0940769		1.02083	0.0337505		0.583333	0.209572		0.375	0.0400104
0.520833	-0.0265967		1.60417	0.0243222		0.791667	0.096133		1.04167	0.0358066		0.604167	0.219628		0.395833	0.0450665
0.541667	-0.0265406		1.64583	0.0264345		0.8125	0.0991892		1.10417	0.041975		0.625	0.230684		0.416667	0.0531226
0.5625	-0.0264844		1.6875	0.0285467		0.833333	0.101245		1.125	0.0460311		0.666667	0.240796		0.4375	0.0571788
0.583333	-0.0254283		1.72917	0.030659		0.854167	0.103301		1.16667	0.0521434		0.6875	0.252852		0.4375	0.0611788
0.604167	-0.0253722		1.75	0.0327151		0.875	0.105358		1.22917	0.0613118		0.708333	0.265909		0.458333	0.0652349
0.625	-0.025316		1.77083	0.0347712		0.895833	0.107414		1.25	0.0683679		0.75	0.279021		0.479167	0.071291
0.625	-0.024316		1.77083	0.0377712		0.916667	0.11047		1.27083	0.0754241		0.770833	0.292077		0.479167	0.077291
0.645833	-0.0242599		1.8125	0.0398835		0.9375	0.114526		1.29167	0.0824802		0.791667	0.304133		0.5	0.0823472
0.645833	-0.0242599		1.83333	0.0419396		0.9375	0.116526		1.33333	0.0935925		0.8125	0.315189		0.5	0.0873472
0.666667	-0.0242038		1.85417	0.0449958		1.04167	0.128807		1.35417	0.109649		0.833333	0.327245		0.520833	0.0944033
0.6875	-0.0231476		1.875	0.0490519		1.10417	0.140975		1.375	0.133705		0.875	0.346358		0.541667	0.100459
0.708333	-0.0230915		1.89583	0.054108		1.14583	0.150087		1.35417	0.173649		0.895833	0.366414		0.5625	0.106516
0.729167	-0.0230354		1.91667	0.0571642		1.1875	0.1592		1.27083	0.276424		0.916667	0.38247		0.5625	0.112516
0.75	-0.0219792		1.9375	0.0642203		1.25	0.169368		1.25	0.364368		0.958333	0.397582		0.583333	0.116572
0.770833	-0.0219231		1.95833	0.0702764		1.29167	0.18248		1.3125	0.394536		0.979167	0.411638		0.604167	0.122628
0.770833	-0.0219231		1.97917	0.0793326		1.33333	0.200592		1.33333	0.412592		1	0.423694		0.604167	0.129628
0.791667	-0.021867		2	0.0873887		1.35417	0.223649		1.35417	0.427649		1.02083	0.43475		0.625	0.137684
0.8125	-0.0208108		2	0.0963887		1.375	0.247705		1.39583	0.440761		1.04167	0.444807		0.645833	0.14374
0.833333	-0.0207547		1.6875	0.508547		1.39583	0.272761		1.41667	0.455817		1.0625	0.455863		0.645833	0.14974
0.833333	-0.0207547		1.6875	0.534547		1.4375	0.305873		1.4375	0.469873		1.08333	0.465919		0.666667	0.157796
0.854167	-0.0196986		1.6875	0.546547		1.45833	0.332929		1.4375	0.478873		1.125	0.477031		0.6875	0.164852
0.854167	-0.0196986		1.6875	0.553547		1.47917	0.361985		1.5	0.487042		1.14583	0.486087		0.708333	0.175909
0.875	-0.0196424		1.75	0.561715		1.5	0.401042		1.54167	0.505154		1.16667	0.496143		0.708333	0.187909
0.875	-0.0196424		1.79167	0.572827		1.52083	0.435098		1.58333	0.524266		1.20833	0.507256		0.729167	0.198965
0.895833	-0.0185863		1.83333	0.58494		1.52083	0.462098		1.60417	0.537322		1.27083	0.521424		0.75	0.212021
0.916667	-0.0185302		1.85417	0.591996		1.4375	0.639873		1.625	0.547378		1.29167	0.53148		0.75	0.225021
0.895833	-0.0185863		1.89583	0.599108		1.39583	0.746761		1.64583	0.556434		1.3125	0.539536		0.770833	0.245077
0.895833	-0.0185863		1.91667	0.605164		1.45833	0.803929		1.6875	0.565547		1.33333	0.546592		0.791667	0.274133
0.958333	-0.0174179		1.95833	0.611276		1.52083	0.843098		1.70833	0.577603		1.35417	0.552649		0.8125	0.303189
0.979167	-0.0173618		2	0.617389		1.5625	0.86921		1.75	0.590715		1.39583	0.559761		0.8125	0.325189
1.02083	-0.0162495		2.04167	0.625501		1.60417	0.888322		1.77083	0.604771		1.41667	0.566817		0.833333	0.341245
1.02083	-0.0152495		2.0625	0.632557		1.64583	0.904434		1.79167	0.618827		1.45833	0.572929		0.854167	0.377301
1.0625	-0.0151373		2.08333	0.638613		1.6875	0.921547		1.8125	0.629884		1.47917	0.578985		0.875	0.410358
1.08333	-0.0140811		2.10417	0.643669		1.72917	0.935659		1.83333	0.63994		1.5	0.585042		0.895833	0.442414
1.10417	-0.014025		2.16667	0.649838		1.79167	0.948827		1.875	0.651052		1.54167	0.591154		0.895833	0.475414
1.10417	-0.013025		2.16667	0.654838		1.83333	0.96294		1.89583	0.664108		1.58333	0.596266		0.9375	0.512526
1.125	-0.0129689		2.14583	0.656782		1.89583	0.978108		1.9375	0.67722		1.60417	0.601322		0.9375	0.545526
1.14583	-0.0119127		2.14583	0.658782		1.9375	0.99122		1.95833	0.688276		1.64583	0.608434		0.979167	0.573638
1.16667	-0.0118566		2.14583	0.661782		1.95833	1.00228		1.97917	0.697333		1.6875	0.612547		0.979167	0.596638
1.1875	-0.0108005		2.14583	0.661782		2.02083	1.01744		2	0.706389		1.70833	0.618603		0.979167	0.623638
1.20833	-0.00974432		2.14583	0.662782		2.0625	1.03356		2	0.715389		1.75	0.622715		0.979167	0.639638
1.22917	-0.00968819		2.1875	0.663894		2.08333	1.04561		2.02083	0.722445		1.79167	0.627827		1	0.655694
1.25	-0.00963206		2.25	0.668062		2.125	1.05673		2.04167	0.728501		1.8125	0.632883		1.02083	0.669751
1.27083	-0.00857593		2.29167	0.672175		2.16667	1.06784		2.0625	0.736557		1.83333	0.63694		1.04167	0.685807
1.27083	-0.00857593		2.3125	0.676231		2.1875	1.08089		2.08333	0.744613		1.875	0.641052		1.04167	0.700807
1.29167	-0.0075198		2.375	0.682399		2.16667	1.08784		2.10417	0.752669		1.89583	0.645108		1.0625	0.713863
1.3125	-0.00746366		2.4375	0.689568		2.16667	1.09284		2.14583	0.763782		1.9375	0.64822		1.0625	0.730863
1.3125	-0.00646366		2.45833	0.698624		2.27083	1.10212		2.16667	0.774838		1.95833	0.652276		1.08333	0.746919
1.35417	-0.0063514		2.54167	0.706848		2.33333	1.13429		2.14583	0.782782		2	0.657389		1.10417	0.762975
1.35417	-0.0053514		2.60417	0.716017		2.1875	1.26589		2.25	0.797062		2.02083	0.660445		1.125	0.797031
1.375	-0.00529527		2.625	0.725073		2.1875	1.28289		2.29167	0.818175		2	0.664389		1.125	0.855031
1.39583	-0.00423913		2.66667	0.732185		2.27083	1.30312		2.3125	0.843231		2.0625	0.667557		1.125	0.918031
1.41667	-0.004183		2.6875	0.737241		2.35417	1.34234		2.33333	0.868287		1.91667	0.742164		1.14583	0.960087
1.4375	-0.00312687		2.72917	0.744353		2.41667	1.37651		2.33333	0.900287		1.91667	0.749164		1.16667	0.994143
1.45833	-0.00207074		2.79167	0.755522		2.45833	1.42262		2.27083	0.967118		2.0625	0.765557		1.1875	1.0302
1.47917	-0.0020146		2.85417	0.76869		2.5	1.48074		2.22917	1.02301		2.125	0.782726		1.25	1.06537
1.52083	-0.00090234		2.9375	0.788915		2.52083	1.51379		2.1875	1.08189		2.1875	0.796894		1.29167	1.08848
1.52083	9.77e-05		2.9375	0.822915		2.54167	1.53585		2.1875	1.14589		2.22917	0.807006		1.33333	1.10759
1.5625	0.00120993		2.91667	0.856859		2.5625	1.5559		2.16667	1.20284		2.27083	0.818118		1.35417	1.12365
1.58333	0.00226606		2.89583	0.869802		2.60417	1.57402		2.1875	1.24289		2.29167	0.827175		1.39583	1.13776
1.60417	0.00332219		2.97917	0.892027		2.64583	1.59413		2.22917	1.28101		2.35417	0.836343		1.4375	1.15187
1.625	0.00437832		2.95833	0.913971		2.6875	1.61524		2.27083	1.32012		2.39583	0.843455		1.45833	1.16493
1.64583	0.00543445		2.95833	0.930971		2.72917	1.64135		2.3125	1.35523		2.41667	0.848511		1.47917	1.17699
1.66667	0.00549059		3	0.945083		2.77083	1.66947		2.35417	1.39134		2.45833	0.854624		1.52083	1.1891
1.6875	0.00654672		3	0.967083		2.83333	1.69763		2.39583	1.42646		2.52083	0.859792		1.52083	1.1981
1.70833	0.00760285		3.02083	0.990139		2.875	1.72475		2.41667	1.46351		2.5625	0.865904		1.58333	1.20427
1.72917	0.00765898		3	1.00208		2.875	1.74775		2.45833	1.49762		2.60417	0.872017		1.66667	1.24349
1.75	0.00971512		2.97917	1.01003		2.85417	1.75669		2.47917	1.52868		2.64583	0.878129		1.75	1.27672
1.77083	0.0107712		2.97917	1.01603		3	1.77908		2.52083	1.55579		2.64583	0.881129		1.79167	1.29983
1.8125	0.0118835		2.95833	1.01997		3.0625	1.81125		2.5625	1.5819		2.625	0.883073		1.85417	1.316
1.83333	0.0129396		3.0625	1.02825		3.08333	1.84231		2.60417	1.60602		2.75	0.889409		1.875	1.33205
1.85417	0.0149958		3.0625	1.04025		3.125	1.87442		2.64583	1.63413		2.83333	0.900634		1.91667	1.34416
1.875	0.0150519		3.10417	1.05336		3.14583	1.91748		2.66667	1.65718		2.875	0.911746		1.9375	1.35922
1.89583	0.016108		3.16667	1.07253		3.14583	1.98948		2.70833	1.6823		2.89583	0.919802		1.95833	1.37128
1.91667	0.0171642		3.16667	1.09553		3.02083	2.10314		2.75	1.70841		2.95833	0.928971		2	1.38239
1.9375	0.0182203		3.16667	1.11653		2	2.58939		2.77083	1.73747		3	0.941083		2.02083	1.39344
1.9375	0.0192203		3.16667	1.13453		1.83333	2.72494		2.8125	1.77358		3.0625	0.953251		2.04167	1.4035
1.97917	0.0203326		3.1875	1.15059		1.35417	3.19265		2.8125	1.80458		3.08333	0.969308		2.0625	1.41456
1.97917	0.0203326		3.20833	1.16864		1.14583	3.46809		2.77083	1.82547		3.08333	1.00431		2.10417	1.42867
1.97917	0.0223326		3.1875	1.18259		1.10417	3.61897		2.75	1.83741		2.95833	1.09597		2.125	1.44073
1.97917	0.0223326		3.22917	1.1937		1.04167	3.76581		2.85417	1.87369		2.89583	1.1438		2.16667	1.45384
2.0625	0.0235571		3.29167	1.21687		1	3.85669		2.8125	1.94158		2.89583	1.1778		2.1875	1.46589
2.08333	0.0256132		3.3125	1.24893		0.979167	3.95564		2.75	2.01941		2.91667	1.24186		2.22917	1.48101
2.10417	0.0266694		3.35417	1.27704		0.9375	4.12153		2.6875	2.08724		2.95833	1.29297		2.27083	1.49812
2.14583	0.0277816		3.375	1.30609		0.916667	4.27147		2.60417	2.15602		3	1.33708		2.3125	1.51623
2.14583	0.0297816		3.39583	1.33915		0.895833	4.38841		2.52083	2.22479		3.02083	1.37214		2.33333	1.53629
2.16667	0.0308378		3.35417	1.35804		0.854167	4.5933		2.41667	2.31451		3.0625	1.39325		2.35417	1.55634
2.20833	0.03295		3.39583	1.37315		0.791667	4.75713		2.3125	2.41523		3.125	1.42042		2.375	1.5754
2.20833	0.03295		3.4375	1.39726		0.75	4.91402		2.20833	2.53195		3.1875	1.45559		2.4375	1.59957
2.22917	0.0350062		3.45833	1.42032		0.75	5.03802		2	2.75039		3.25	1.49676		2.47917	1.63068
2.27083	0.0361184		3.5	1.45143		0.729167	5.16396		1.875	2.88405		3.3125	1.52992		2.47917	1.66568
2.29167	0.0371746		3.45833	1.47732		0.708333	5.28391		1.8125	2.97488		3.35417	1.56904		2.41667	1.68951
2.33333	0.0392868		3.47917	1.49737		0.666667	5.4558		1.77083	3.05977		3.375	1.61909		2.54167	1.74085
2.33333	0.0412868		3.47917	1.54237		0.625	5.62368		1.70833	3.1616		2.79167	1.94452		2.52083	1.85079
2.35417	0.041343		3.5	1.59843		0.604167	5.74463		1.625	3.29938		2.52083	2.12179		2.58333	1.92696
2.375	0.0433991		3.41667	1.67021		0.583333	5.91557		1.5625	3.43321		2.29167	2.31117		2.60417	1.98302
2.41667	0.0455114		3.3125	1.79993		0.5625	6.00752		1.52083	3.5411		2.22917	2.37101		2.625	2.02907
2.4375	0.0465675		3.22917	1.8577		0.5625	6.05552		1.5	3.66704		2.22917	2.42601		2.625	2.07907
2.45833	0.0486236		3.1875	1.90959		0.5625	6.08252		1.47917	3.77599		2.08333	2.64161		2.60417	2.14902
2.52083	0.051792		3.16667	1.99253		0.541667	6.10146		1.45833	3.85693		1.10417	4.19597		2.54167	2.22585
2.52083	0.053792		3.16667	2.11253		0.541667	6.11846		1.4375	3.92687		1.08333	4.34892		2.52083	2.29979
2.52083	0.054792		3.04167	2.2712		0.541667	6.13146		1.4375	3.98387		1.0625	4.47386		2.5	2.37574
2.5625	0.0559043		2.8125	2.39358		0.541667	6.14446		1.4375	4.04787		1.04167	4.54581		2.41667	2.49351
2.5625	0.0579043		2.77083	2.44447		0.541667	6.15446		1.41667	4.13082		1.02083	4.58175		2.20833	2.67395
2.58333	0.0599604		2.72917	2.52435		0.541667	6.16446		1.39583	4.19376		1.02083	4.61175		2	2.88739
2.58333	0.0599604		2.66667	2.63819		0.541667	6.17146		1.41667	4.27182		1.02083	4.63575		1.85417	3.048
2.625	0.0620727		2.60417	2.75402		0.541667	6.17846		1.4375	4.37087		1	4.65369		1.75	3.21172
2.64583	0.0621288		2.27083	3.02112		0.541667	6.18546		1.4375	4.46787		1	4.66869		1.6875	3.38055
2.64583	0.0641288		1.91667	3.20916		0.541667	6.19146		1.41667	4.57082		1	4.68169		1.60417	3.53332
2.6875	0.0662411		1.72917	3.47366		0.520833	6.1974		1.375	4.7097		1	4.69269		1.5	3.74104
2.6875	0.0672411		1.58333	3.70227		0.520833	6.2034		1.27083	4.91142		0.979167	4.70064		1.41667	3.93582
2.72917	0.0693533		1.5	3.86004		0.541667	6.20646		1.22917	5.10531		0.979167	4.70864		1.3125	4.12254
2.77083	0.0704656		1.45833	3.99093		0.520833	6.2114		1.14583	5.29909		0.979167	4.71564		1.25	4.33937
2.77083	0.0714656		1.4375	4.08587		0.520833	6.2164		1.10417	5.44998		0.979167	4.72264		1.1875	4.5152
2.79167	0.0735217		1.35417	4.28365		0.520833	6.2204		1.0625	5.53386		0.979167	4.72764		1.125	4.67803
2.79167	0.0755217		1.1875	4.5582		0.520833	6.2234		1.04167	5.57081		0.979167	4.73264		1.10417	4.81997
2.79167	0.0765217		1.125	4.73503		0.520833	6.2274		1.02083	5.59475		0.979167	4.73764		1	5.04769
2.79167	0.0775217		1.08333	4.85092		0.520833	6.2314		1.02083	5.61475		0.979167	4.74164		0.6875	5.68685
2.79167	0.0785217		1.04167	4.93181		0.520833	6.2344		1	5.62969		0.958333	4.74558		0.625	5.89168
2.85417	0.0796901		1.02083	4.99475		0.520833	6.2374		1	5.64169		0.979167	4.74964		0.604167	5.97463
2.875	0.0807463		1	5.09969		0.5625	6.40852		1	5.65069		0.979167	4.75364		0.604167	6.02463
2.91667	0.0828585		0.958333	5.23558		0.541667	6.74346		1	5.65769		0.979167	4.75664		0.583333	6.05457
2.9375	0.0849147		0.9375	5.36653		0.541667	7.14346		0.979167	5.66464		0.979167	4.75964		0.583333	6.07757
2.97917	0.0880269		0.9375	5.49653		0.520833	7.3594		0.979167	5.67064		0.979167	4.76164		0.583333	6.09657
2.97917	0.0890269		0.916667	5.65447		0.520833	7.5704		0.979167	5.67564		1.02083	4.78975		0.583333	6.11157
3.02083	0.0911392		0.875	5.80936		0.520833	7.8074		0.979167	5.67964		1.04167	4.89181		0.583333	6.12457
3.04167	0.0941953		0.854167	5.8863		0.520833	8.0804		0.979167	5.68464		1.02083	5.10975		0.583333	6.13557
3.08333	0.0963076		0.854167	5.9433		0.541667	8.27546		0.979167	5.68764		1	5.25769		0.583333	6.14557
3.10417	0.0983637		0.854167	5.9873		0.520833	8.4494		0.979167	5.69264		0.9375	5.49453		0.583333	6.15457
3.14583	0.100476		0.854167	6.0303		0.520833	8.6684		0.958333	5.69558		0.895833	5.78941		0.5625	6.16252
3.25	0.105757		0.833333	6.07125		0.541667	8.93046		0.958333	5.69858		0.895833	5.94041		0.5625	6.16752
3.22917	0.109701		0.833333	6.10825		0.541667	9.29346		0.958333	5.70058		0.875	6.14836		0.5625	6.17352
3.20833	0.111644		0.833333	6.16225		0.520833	9.5634		0.958333	5.70458		0.854167	6.4123		0.5625	6.18052
3.35417	0.115037		0.833333	6.24025		0.520833	9.7394		0.958333	5.70758		0.854167	6.6633		0.5625	6.18552
3.33333	0.117981		0.833333	6.38425		0.520833	9.9674		0.958333	5.70958		0.833333	6.87325		0.5625	6.19052
3.35417	0.120037		0.8125	6.44919		0.541667	10.1655		0.958333	5.71158		0.8125	7.13719		0.5625	6.19452
3.39583	0.12415		0.791667	6.48713		0.5625	10.3795		0.958333	5.71358		0.75	7.37602		0.5625	6.19952
3.45833	0.127318		0.791667	6.51113		0.5625	10.5935		1	5.72469		0.6875	7.62685		0.5625	6.20352
3.52083	0.131486		0.791667	6.52513		0.5625	10.8305		0.979167	5.99664		0.666667	7.8288		0.5625	6.20752
3.60417	0.136711		0.791667	6.53713		0.583333	11.1586		0.895833	6.42441		0.645833	8.00674		0.583333	6.21757
3.58333	0.140655		0.791667	6.54913		0.583333	11.4746		0.8125	6.77519		0.645833	8.17574		0.604167	6.25763
3.625	0.143767		0.791667	6.55813		0.604167	11.7336		0.770833	7.07508		0.625	8.34768		0.604167	6.35563
3.66667	0.147879		0.791667	6.56513		0.604167	12.0206		0.75	7.32002		0.625	8.52468		0.604167	6.49463
3.70833	0.152992		0.791667	6.57413		0.604167	12.3246		0.729167	7.54296		0.604167	8.74363		0.604167	6.68063
3.75	0.155104		0.791667	6.57913		0.604167	12.6656		0.708333	7.77291		0.583333	8.93457		0.583333	6.87757
3.8125	0.158272		0.791667	6.65213		0.604167	12.9376		0.6875	8.00985		0.583333	9.12257		0.5625	7.05552
3.91667	0.162553		0.791667	6.71313		0.604167	13.1816		0.666667	8.2298		0.583333	9.34457		0.541667	7.25246
3.875	0.165441		0.791667	6.79613		0.625	13.4377		0.625	8.56068		0.583333	9.57757		0.520833	7.4434
3.91667	0.169553		0.770833	6.91708		0.625	13.7127		0.583333	8.85957		0.583333	9.88557		0.520833	7.6244
3.875	0.171441		0.770833	7.04808		0.625	14.0147		0.583333	9.11257		0.5625	10.0985		0.5	7.82735
3.875	0.171441		0.75	7.17602		0.625	14.2357		0.583333	9.40057		0.5625	10.3285		0.479167	7.98729
3.875	0.173441		0.729167	7.45596		0.583333	14.3066		0.583333	9.60257		0.541667	10.5475		0.479167	8.13029
3.9375	0.174609		0.6875	7.60285		0.625	14.4857		0.5625	9.83852		0.541667	10.8175		0.479167	8.26029
4.02083	0.176834		0.6875	7.64385		0.625	14.7577		0.583333	10.0696		0.520833	11.0644		0.5	8.38735
4.02083	0.178834		0.6875	7.67085		0.625	14.9827		0.604167	10.2926		0.5	11.3503		0.520833	8.5264
4.08333	0.181002		0.666667	7.6878		0.604167	15.1226		0.604167	10.5736		0.5	11.6583		0.541667	8.69646
4.10417	0.183058		0.666667	7.7028		0.583333	15.2066		0.625	10.9367		0.333333	12.6039		0.541667	8.87446
4.125	0.185114		0.666667	7.7158		0.583333	15.2486		0.625	11.2787		0.3125	12.8498		0.5625	9.09552
4.125	0.187114		0.666667	7.7268		0.541667	15.2745		0.625	11.6317		0.333333	13.1729		0.583333	9.28857
4.14583	0.18917		0.666667	7.7358		0.229167	15.2286		0.645833	11.8677		0.3125	13.5978		0.604167	9.45663
4.16667	0.191226		0.666667	7.7448		0.166667	15.1934		0.645833	12.0707		0.3125	14.1298		0.625	9.60068
4.20833	0.192339		0.666667	7.7518		0.145833	15.1754		0.645833	12.2967		0.3125	14.5568		0.645833	9.71674
4.22917	0.194395		0.6875	7.78085					0.645833	12.4627		0.291667	14.9048		0.666667	9.8448
4.25	0.196451		0.666667	8.0308					0.645833	12.6187		0.291667	15.1378		0.6875	9.97485
4.29167	0.197563		0.645833	8.23074					0.666667	12.8038		0.270833	15.2007		0.708333	10.1029
4.29167	0.199563		0.625	8.40868					0.666667	12.9838		0.270833	15.2397		0.75	10.252
4.33333	0.201676		0.604167	8.62463					0.6875	13.2439		0.145833	15.2424		0.770833	10.3941
4.33333	0.203676		0.604167	8.77063					0.708333	13.5669		0.125	15.2283		0.791667	10.5211
4.35417	0.204732		0.583333	8.82757					0.708333	13.8639		0.104167	15.2173		0.8125	10.6352
4.39583	0.206844		0.5625	8.98452					0.729167	14.193		0.104167	15.2093		0.8125	10.7202
4.41667	0.2089		0.5625	9.06052					0.708333	14.4869					0.833333	10.7892
4.41667	0.2109		0.5625	9.36452					0.708333	14.7239					0.854167	10.8943
4.4375	0.211956		0.541667	9.68746					0.6875	14.8749					0.895833	11.0114
4.45833	0.214012		0.541667	9.97446					0.6875	14.9959					0.916667	11.1555
4.47917	0.215068		0.541667	10.2385					0.666667	15.0568					0.9375	11.3125
4.5	0.217125		0.541667	10.4555					0.666667	15.0868					0.958333	11.4956
4.5	0.217125		0.541667	10.7335					0.666667	15.1168					0.958333	11.6356
4.52083	0.219181		0.541667	10.8425					0.708333	15.1999					0.9375	11.6825
4.54167	0.221237		0.5625	11.0705					0.6875	15.3009					1.02083	11.8798
4.54167	0.222237		0.5625	11.3095					0.666667	15.3458					1.04167	12.1538
4.54167	0.222237		0.5625	11.4965					0.583333	15.3566					1.08333	12.3739
4.5625	0.224293		0.583333	11.7896					0.395833	15.3571					1.08333	12.5939
4.58333	0.224349		0.604167	12.0796					0.25	15.3407					1.08333	12.7409
4.625	0.226461		0.625	12.3267					0.166667	15.3044					1.08333	12.9359
4.64583	0.227518		0.6875	12.7879					0.145833	15.2834					1.10417	13.091
4.6875	0.22963		0.708333	13.1549					0.125	15.2693					1.10417	13.3
4.66667	0.231574		0.729167	13.553					0.125	15.2603					1.125	13.53
4.64583	0.231518		0.729167	13.869					0.125	15.2543					1.125	13.772
4.6875	0.23363		0.75	14.195					0.125	15.2483					1.14583	14.0391
4.75	0.234798		0.75	14.451					0.104167	15.2433					1.14583	14.3501
4.79167	0.23691		0.729167	14.642											1.10417	14.679
4.8125	0.237967		0.75	14.937											1.0625	14.9259
4.83333	0.240023		0.729167	15.178											1.0625	15.1759
4.83333	0.242023		0.729167	15.298											1.04167	15.4508
4.875	0.244135		0.708333	15.3369											1	15.9847
4.875	0.245135		0.6875	15.3629											0.791667	16.7191
4.89583	0.247191		0.6875	15.3789											0.6875	17.3449
4.91667	0.249247		0.604167	15.3886											0.625	17.7937
4.9375	0.250303		0.4375	15.3892											0.5	18.7293
4.95833	0.25236		0.229167	15.3866											0.4375	19.2912
4.95833	0.254359		0.166667	15.3854											0.395833	19.4811
4.97917	0.255416		0.145833	15.3854											0.395833	19.5421
4.97917	0.256416		0.145833	15.3844											0.375	19.577
5	0.258472		0.145833	15.3834											0.145833	19.5794
5.02083	0.260528		0.125	15.3823											0.0625	19.7882
5.02083	0.262528		0.125	15.3823											0.0625	19.7992
5.04167	0.263584														0.0625	19.8022
5.0625	0.26464
5.0625	0.26564
5.08333	0.266696
5.10417	0.268752
5.125	0.269809
5.14583	0.271865
5.14583	0.272865
5.16667	0.273921
5.1875	0.275977
5.22917	0.277089
5.22917	0.279089
5.25	0.281145
5.27083	0.282201
5.29167	0.283258
5.3125	0.285314
5.33333	0.28737
5.33333	0.28837
5.35417	0.289426
5.375	0.292482
5.39583	0.294538
5.41667	0.295594
5.45833	0.298707
5.45833	0.301707
5.47917	0.304763
5.5	0.307819
5.52083	0.310875
5.5625	0.312987
5.58333	0.317043
5.60417	0.3211
5.625	0.325156
5.64583	0.330212
5.66667	0.334268
5.6875	0.341324
5.70833	0.34638
5.70833	0.35438
5.70833	0.36338
5.66667	0.371268
5.64583	0.378212
5.66667	0.386268
5.66667	0.396268
5.6875	0.410324
5.64583	0.433212
5.52083	0.498875
3.83333	1.25033
3.41667	1.51021
3.3125	1.60293
3.27083	1.66181
3.25	1.70276
3.22917	1.7437
3.22917	1.7807
3.22917	1.8177
3.22917	1.8647
3.1875	1.92359
3.10417	1.99736
3.02083	2.07914
2.83333	2.18063
2.6875	2.27724
2.58333	2.33396
2.5	2.37274
2.47917	2.40168
2.4375	2.43357
2.41667	2.46851
2.375	2.5094
2.33333	2.57029
2.25	2.63106
2.20833	2.68795
2.14583	2.76278
2.125	2.80873
2.10417	2.87167
2.0625	2.95056
2.04167	3.0005
2.02083	3.05144
2	3.10239
1.97917	3.14733
1.97917	3.18333
1.95833	3.21028
1.9375	3.22922
1.91667	3.24416
1.91667	3.25516
1.91667	3.26516
1.89583	3.27411
1.89583	3.28211
2.0625	3.38856
1.9375	3.56322
1.85417	3.652
1.79167	3.78483
1.77083	3.88477
1.75	3.94272
1.8125	4.01788
1.8125	4.08588
1.8125	4.16588
1.8125	4.24288
1.8125	4.33388
1.77083	4.45077
1.72917	4.54666
1.70833	4.6326
1.6875	4.73855
1.625	4.82238
1.60417	4.91832
1.5625	5.04121
1.52083	5.1431
1.5	5.24404
1.5	5.35804
1.45833	5.47893
1.41667	5.59082
1.35417	5.73965
1.27083	5.88642
1.20833	6.00926
1.1875	6.1152
1.14583	6.25309
1.125	6.37203
1.10417	6.49298
1.10417	6.64297
1.0625	6.79086
1.04167	6.89181
1.02083	7.04175
0.979167	7.18564
0.979167	7.29564
0.958333	7.38258
0.958333	7.49258
0.9375	7.61853
0.895833	7.73741
0.895833	7.85041
0.875	8.03236
0.854167	8.1583
0.833333	8.27125
0.8125	8.38519
0.8125	8.50919
0.8125	8.64319
0.8125	8.80619
0.8125	9.03619
0.791667	9.33513
0.770833	9.46208
0.75	9.57602
0.75	9.67202
0.791667	9.93513
0.770833	10.1191
0.791667	10.2941
0.8125	10.4362
0.8125	10.6602
0.791667	10.7761
0.833333	11.0162
0.833333	11.2722
0.854167	11.4153
0.833333	11.5202
0.854167	11.5983
0.875	11.7124
0.875	11.8114
0.895833	11.9274
0.895833	12.0464
0.916667	12.2035
0.916667	12.3165
0.916667	12.4105
0.9375	12.5185
0.958333	12.6656
0.958333	12.8086
0.958333	12.9186
1	13.0477
0.979167	13.2036
1	13.3637
0.979167	13.5346
1	13.6937
1	13.8677
1.02083	14.0228
1.04167	14.2048
1.0625	14.5169
1.0625	14.8079
1.02083	15.0018
0.958333	15.0576
0.958333	15.0896
0.9375	15.1115
0.916667	15.1275
0.916667	15.1435
0.895833	15.1564
0.895833	15.1674
0.895833	15.1774
0.875	15.1854
0.875	15.1924
0.875	15.1984
0.875	15.2044
0.875	15.2104
0.875	15.2154
0.875	15.2204
0.875	15.2234
0.854167	15.2283
0.854167	15.2323
0.854167	15.2353
0.854167	15.2383
0.854167	15.2403
0.854167	15.2433
0.75	15.243
0.583333	15.2436
0.541667	15.2435
0.5	15.2433
0.4375	15.2432
0.416667	15.2431
0.395833	15.2421
0.25	15.2297
0.1875	15.2155
0.145833	15.2054
0.125	15.2003
0.125	15.1953
0.125	15.1913
0.125	15.1863
0.104167	15.1843
0.104167	15.1823
0.104167	15.1803
0.104167	15.1783
