# Supplementary material for: Effect of Longitudinal Crack Width Variation on Bond Behavior Degradation Due to Rebar Corrosion in Reinforced Concrete
Source: Materials (Basel). 2025 Sep 16;18(18):4335. doi: 10.3390/ma18184335 (PMC12472082; doi:10.3390/ma18184335)
Supplement: Supplementary file 1 [file materials-18-04335-s001.zip › long_specimen.xlsx]

## Sheet: SD295
295-0.0-1			295-0.0-2			295-0.1-1			295-0.1-2			295-0.2-1			295-0.2-2			295-0.3-1			295-0.3-2			295-0.6-1			295-0.6-2			295-0.9-1			295-0.9-2
average bond stress(MPa)	load-end slip(mm)		average bond stress(MPa)	load-end slip(mm)		average bond stress(MPa)	load-end slip(mm)		average bond stress(MPa)	load-end slip(mm)		average bond stress(MPa)	load-end slip(mm)		average bond stress(MPa)	load-end slip(mm)		average bond stress(MPa)	load-end slip(mm)		average bond stress(MPa)	load-end slip(mm)		average bond stress(MPa)	load-end slip(mm)		average bond stress(MPa)	load-end slip(mm)		average bond stress(MPa)	load-end slip(mm)		average bond stress(MPa)	load-end slip(mm)
0	0		0	0		0	0.001		0	0		0	0		0	0		-0.00416667	0.000998169		-0.00416667	0.000998169		0	0		0	0		0	0		0	0
0.00416667	1.83e-06		0	0		0	0		0	-0.001		0	0		0	-0.003		0	0.001		0	-0.009		0	0		0	0		0	-0.008		0	0
0.0166667	0.392007		0	-0.001		0	-0.001		0	-0.001		0.0166667	1.79694		0	-0.003		0	0		0	-0.009		0.00416667	-0.000998169		0	0		0	-0.008		0	0
0.0416667	0.876018		-0.00416667	-0.00100183		0	0		0	-0.002		0.0208333	1.90393		0	-0.005		0	0		0	-0.009		0	0		0.00416667	0.0110018		0.0166667	0.106007		0	0
0.166667	1.05107		-0.00416667	-0.00100183		0	0		0	-0.002		0.0208333	2.07393		0	-0.007		-0.00416667	0.00199817		0	-0.009		0.00416667	-0.000998169		0.00833333	0.475004		0.025	0.157011		0.0125	0.126006
0.2375	1.0881		0	-0.001		0	0		0	-0.002		0.025	2.24491		0.00833333	0.0770037		0	0.001		0	-0.009		0	0		0.0125	0.616005		0.0291667	0.183013		0.025	0.290011
0.283333	1.10312		0.00833333	0.0290037		0.116667	0.641051		0.00833333	0.0170037		0.0291667	2.3979		0.0208333	0.157009		0	0.001		0	-0.008		0	0		0.0166667	0.718007		0.0333333	0.207015		0.0291667	0.331013
0.316667	1.11214		0.0166667	0.0970073		0.116667	0.646051		0.0125	0.0530055		0.0291667	2.5289		0.0333333	0.216015		0	0		0.00416667	-0.00499817		0.00416667	-0.000998169		0.0166667	0.780007		0.0416667	0.219018		0.0375	0.352016
0.345833	1.11715		0.0166667	0.139007		0.120833	0.647053		0.0166667	0.0900073		0.0333333	2.56089		0.0416667	0.266018		0	0.001		0.0125	0.175005		0.00416667	0.0130018		0.0166667	0.831007		0.0458333	0.22902		0.0416667	0.361018
0.383333	1.12317		0.025	0.242011		0.133333	0.652059		0.0208333	0.125009		0.0458333	2.64384		0.05	0.298022		0.0208333	0.251009		0.0166667	0.240007		0.00833333	0.254004		0.0208333	0.877009		0.05	0.239022		0.0416667	0.368018
0.420833	1.13019		0.0333333	0.309015		0.145833	0.657064		0.025	0.155011		0.116667	2.7306		0.0583333	0.325026		0.0416667	0.426018		0.0208333	0.283009		0.0125	0.436006		0.0208333	0.938009		0.0666667	0.254029		0.0625	0.412027
0.458333	1.1382		0.0458333	0.38002		0.15	0.660066		0.025	0.186011		0.35	2.7788		0.0666667	0.355029		0.05	0.474022		0.025	0.325011		0.0166667	0.523007		0.0208333	1.00301		0.075	0.264033		0.0875	0.465038
0.483333	1.14121		0.0583333	0.414026		0.154167	0.661068		0.0291667	0.207013		0.4375	2.8005		0.0791667	0.382035		0.05	0.494022		0.025	0.355011		0.0208333	0.598009		0.025	1.05501		0.0916667	0.26804		0.1	0.483044
0.504167	1.14522		0.075	0.442033		0.158333	0.66607		0.0291667	0.225013		0.454167	2.80544		0.0875	0.401038		0.0541667	0.509024		0.0291667	0.388013		0.0208333	0.669009		0.0291667	1.09901		0.1	0.271044		0.1125	0.499049
0.529167	1.14723		0.0833333	0.451037		0.170833	0.671075		0.0333333	0.244015		0.491667	2.80932		0.0958333	0.421042		0.0583333	0.528026		0.0333333	0.429015		0.0208333	0.744009		0.0375	1.13202		0.104167	0.276046		0.125	0.512055
0.55	1.14824		0.0875	0.454038		0.183333	0.675081		0.0375	0.257016		0.529167	2.81319		0.108333	0.436048		0.0666667	0.551029		0.0375	0.463016		0.0208333	0.798009		0.0416667	1.16702		0.1125	0.279049		0.154167	0.541068
0.5625	1.15125		0.0958333	0.456042		0.191667	0.678084		0.0416667	0.266018		0.575	2.82103		0.125	0.453055		0.0791667	0.586035		0.0416667	0.495018		0.025	0.881011		0.0541667	1.22302		0.129167	0.283057		0.191667	0.568084
0.575	1.15325		0.1	0.458044		0.216667	0.686095		0.0416667	0.271018		0.579167	2.82802		0.141667	0.470062		0.0833333	0.618037		0.0625	0.526028		0.025	1.05601		0.0625	1.24203		0.166667	0.292073		0.2	0.574088
0.583333	1.15426		0.104167	0.461046		0.220833	0.690097		0.05	0.277022		0.6125	2.8289		0.15	0.480066		0.0916667	0.64704		0.0958333	0.574042		0.025	1.18001		0.0708333	1.24803		0.191667	0.299084		0.204167	0.57809
0.591667	1.15626		0.1125	0.465049		0.225	0.693099		0.0541667	0.286024		0.629167	2.83385		0.1625	0.485071		0.0958333	0.688042		0.108333	0.585048		0.025	1.38101		0.0791667	1.25503		0.2125	0.310093		0.233333	0.587103
0.6	1.15826		0.125	0.472055		0.233333	0.694103		0.0625	0.291027		0.641667	2.8368		0.1875	0.498082		0.108333	0.740048		0.120833	0.592053		0.025	1.56201		0.0833333	1.26104		0.225	0.316099		0.241667	0.592106
0.6125	1.15827		0.1375	0.47806		0.2375	0.696104		0.0666667	0.292029		0.6375	2.84082		0.208333	0.510092		0.116667	0.781051		0.1375	0.60106		0.025	1.67201		0.0916667	1.26704		0.233333	0.322103		0.245833	0.594108
0.625	1.16027		0.15	0.484066		0.254167	0.697112		0.075	0.297033		0.629167	2.84185		0.233333	0.518103		0.125	0.810055		0.15	0.608066		0.025	1.75701		0.1	1.27504		0.241667	0.323106		0.245833	0.595108
0.6375	1.16128		0.154167	0.487068		0.258333	0.701114		0.0791667	0.303035		0.625	2.84386		0.254167	0.525112		0.133333	0.840059		0.166667	0.613073		0.025	1.85201		0.1125	1.27805		0.245833	0.323108		0.25	0.59511
0.654167	1.16329		0.158333	0.48807		0.270833	0.702119		0.0875	0.307038		0.620833	2.84387		0.270833	0.532119		0.145833	0.869064		0.179167	0.617079		0.0291667	1.94401		0.125	1.28305		0.266667	0.326117		0.270833	0.600119
0.666667	1.16529		0.166667	0.490073		0.279167	0.704123		0.0916667	0.31004		0.616667	2.84489		0.283333	0.537125		0.154167	0.896068		0.191667	0.620084		0.0291667	1.98001		0.154167	1.29307		0.283333	0.332125		0.266667	0.603117
0.683333	1.1663		0.175	0.492077		0.2875	0.706126		0.0958333	0.315042		0.616667	2.84589		0.304167	0.539134		0.166667	0.916073		0.204167	0.62309		0.0291667	1.98201		0.170833	1.30408		0.295833	0.33613		0.270833	0.604119
0.691667	1.1683		0.183333	0.494081		0.291667	0.708128		0.1	0.321044		0.629167	2.84285		0.320833	0.543141		0.183333	0.944081		0.216667	0.626095		0.0291667	1.98301		0.179167	1.31108		0.308333	0.338136		0.2875	0.606126
0.704167	1.17031		0.1875	0.496082		0.3	0.711132		0.108333	0.327048		0.633333	2.84183		0.329167	0.545145		0.208333	0.977092		0.225	0.630099		0.0291667	1.98301		0.1875	1.31708		0.316667	0.341139		0.2875	0.608126
0.716667	1.17232		0.1875	0.498082		0.3125	0.714137		0.1125	0.334049		0.633333	2.84183		0.3375	0.548148		0.225	0.999099		0.233333	0.631103		0.0291667	1.98501		0.220833	1.3231		0.333333	0.344146		0.3	0.610132
0.704167	1.17531		0.1875	0.498082		0.325	0.717143		0.120833	0.341053		0.6375	2.84182		0.345833	0.548152		0.241667	1.01611		0.245833	0.632108		0.0375	2.15802		0.233333	1.3331		0.358333	0.350157		0.316667	0.612139
0.7	1.17631		0.183333	0.499081		0.3375	0.719148		0.125	0.345055		0.65	2.83977		0.375	0.553165		0.2625	1.03212		0.254167	0.633112		0.05	2.22002		0.254167	1.33711		0.366667	0.355161		0.329167	0.615145
0.695833	1.17731		0.1875	0.498082		0.345833	0.722152		0.133333	0.348059		0.645833	2.84179		0.395833	0.556174		0.275	1.04312		0.270833	0.634119		0.0875	2.31204		0.283333	1.34312		0.375	0.359165		0.3375	0.618148
0.691667	1.1783		0.191667	0.497084		0.354167	0.724156		0.1375	0.35006		0.670833	2.8407		0.420833	0.559185		0.283333	1.05112		0.3	0.637132		0.125	2.34906		0.3125	1.34814		0.379167	0.360167		0.354167	0.619156
0.775	1.17234		0.195833	0.498086		0.358333	0.727157		0.141667	0.351062		0.683333	2.84266		0.433333	0.56119		0.295833	1.05813		0.308333	0.640136		0.170833	2.38007		0.325	1.35414		0.391667	0.363172		0.345833	0.622152
0.841667	1.18337		0.2	0.499088		0.366667	0.727161		0.145833	0.353064		0.695833	2.84562		0.45	0.562198		0.304167	1.06513		0.316667	0.641139		0.208333	2.39709		0.3375	1.35815		0.433333	0.37019		0.3875	0.62417
0.895833	1.19339		0.2	0.501088		0.370833	0.729163		0.154167	0.353068		0.695833	2.84762		0.4625	0.567203		0.308333	1.07114		0.333333	0.642146		0.2375	2.4141		0.35	1.36015		0.479167	0.385211		0.4	0.627176
0.941667	1.19841		0.204167	0.50109		0.370833	0.730163		0.1625	0.357071		0.6875	2.85065		0.475	0.567209		0.316667	1.07614		0.35	0.644154		0.254167	2.42311		0.3625	1.36116		0.495833	0.392218		0.404167	0.628178
0.991667	1.20744		0.2125	0.501093		0.3875	0.73117		0.170833	0.359075		0.683333	2.85166		0.4875	0.570214		0.329167	1.08114		0.354167	0.646156		0.258333	2.42111		0.366667	1.36416		0.516667	0.397227		0.4125	0.630181
1.02917	1.21245		0.225	0.501099		0.4	0.734176		0.175	0.362077		0.683333	2.85166		0.491667	0.572216		0.341667	1.08715		0.358333	0.647157		0.275	2.42312		0.379167	1.36617		0.545833	0.40624		0.416667	0.631183
1.0375	1.21646		0.233333	0.503103		0.404167	0.737178		0.183333	0.365081		0.683333	2.85166		0.4875	0.573214		0.35	1.09315		0.375	0.646165		0.316667	2.43714		0.383333	1.36817		0.541667	0.413238		0.420833	0.631185
1.05833	1.22047		0.245833	0.505108		0.420833	0.737185		0.1875	0.367082		0.7	2.8486		0.4875	0.573214		0.3625	1.10016		0.383333	0.648169		0.3375	2.44315		0.4	1.36718		0.545833	0.41324		0.420833	0.632185
1.06667	1.22247		0.258333	0.505114		0.433333	0.74219		0.191667	0.367084		0.708333	2.84857		0.483333	0.574212		0.375	1.10616		0.391667	0.648172		0.366667	2.44816		0.395833	1.37117		0.616667	0.436271		0.433333	0.63319
1.075	1.22347		0.254167	0.509112		0.4375	0.746192		0.195833	0.369086		0.708333	2.85157		0.483333	0.574212		0.391667	1.11417		0.4	0.649176		0.383333	2.45217		0.395833	1.37217		0.65	0.451286		0.441667	0.635194
1.08333	1.22548		0.254167	0.510112		0.45	0.746198		0.204167	0.37009		0.704167	2.85259		0.4875	0.573214		0.408333	1.12118		0.404167	0.650178		0.3875	2.45517		0.4	1.37218		0.666667	0.460293		0.441667	0.637194
1.09167	1.22648		0.254167	0.510112		0.458333	0.748201		0.208333	0.372092		0.704167	2.85259		0.520833	0.571229		0.429167	1.13019		0.408333	0.651179		0.395833	2.45717		0.404167	1.37218		0.6875	0.467302		0.454167	0.6382
1.09583	1.22848		0.266667	0.508117		0.466667	0.750205		0.216667	0.373095		0.708333	2.85257		0.5375	0.574236		0.441667	1.13919		0.425	0.651187		0.404167	2.46018		0.408333	1.37318		0.7	0.473308		0.458333	0.638201
1.09583	1.22948		0.275	0.510121		0.475	0.752209		0.225	0.374099		0.7375	2.85047		0.55	0.576242		0.454167	1.1452		0.4375	0.653192		0.4125	2.46118		0.429167	1.37419		0.716667	0.480315		0.5	0.64122
1.1	1.22848		0.291667	0.512128		0.483333	0.754212		0.229167	0.376101		0.7375	2.85547		0.554167	0.578243		0.4625	1.1502		0.445833	0.655196		0.425	2.46219		0.454167	1.3782		0.729167	0.48532		0.516667	0.644227
1.10417	1.23049		0.316667	0.516139		0.491667	0.756216		0.2375	0.377104		0.733333	2.85649		0.55	0.580242		0.4625	1.1542		0.445833	0.656196		0.441667	2.46419		0.483333	1.38121		0.745833	0.488328		0.525	0.647231
1.10833	1.23149		0.3375	0.520148		0.5	0.75922		0.25	0.37911		0.733333	2.85749		0.55	0.580242		0.466667	1.15621		0.454167	0.6562		0.454167	2.4672		0.516667	1.38423		0.7375	0.493324		0.541667	0.648238
1.12083	1.23149		0.354167	0.524156		0.516667	0.761227		0.258333	0.380114		0.745833	2.85445		0.545833	0.58124		0.475	1.15921		0.458333	0.657201		0.4625	2.4702		0.558333	1.39025		0.733333	0.495322		0.558333	0.651245
1.12917	1.2325		0.366667	0.528161		0.5375	0.765236		0.266667	0.382117		0.7625	2.85439		0.5625	0.579247		0.483333	1.16221		0.458333	0.658201		0.466667	2.47321		0.575	1.39325		0.766667	0.497337		0.570833	0.652251
1.13333	1.2345		0.3875	0.53117		0.554167	0.770244		0.275	0.384121		0.770833	2.85736		0.575	0.580253		0.495833	1.16622		0.466667	0.659205		0.466667	2.47421		0.595833	1.39626		0.8	0.503352		0.575	0.656253
1.14167	1.2345		0.4	0.534176		0.566667	0.775249		0.279167	0.385123		0.779167	2.85933		0.579167	0.581255		0.516667	1.17023		0.470833	0.659207		0.466667	2.47521		0.625	1.40227		0.816667	0.515359		0.570833	0.657251
1.15	1.23551		0.408333	0.536179		0.579167	0.778255		0.2875	0.386126		0.795833	2.86027		0.591667	0.58426		0.516667	1.17523		0.475	0.659209		0.475	2.47521		0.645833	1.40728		0.825	0.518363		0.566667	0.658249
1.16667	1.23651		0.420833	0.539185		0.5875	0.781258		0.295833	0.38713		0.7875	2.8643		0.608333	0.586267		0.533333	1.17923		0.483333	0.660212		0.495833	2.47422		0.65	1.41029		0.8125	0.526357		0.566667	0.658249
1.175	1.23652		0.433333	0.54219		0.591667	0.78326		0.3	0.388132		0.8	2.86226		0.645833	0.591284		0.545833	1.18324		0.5	0.66022		0.516667	2.47623		0.666667	1.41029		0.845833	0.526372		0.5625	0.659247
1.18333	1.23852		0.4375	0.546192		0.6	0.786264		0.308333	0.390135		0.804167	2.86325		0.658333	0.597289		0.554167	1.18724		0.5	0.66422		0.529167	2.47923		0.675	1.4143		0.858333	0.536377		0.5625	0.659247
1.2	1.23953		0.454167	0.5472		0.608333	0.787267		0.316667	0.391139		0.833333	2.86215		0.6625	0.600291		0.5625	1.19225		0.516667	0.663227		0.525	2.48223		0.679167	1.4153		0.875	0.544385		0.595833	0.658262
1.20833	1.24153		0.479167	0.550211		0.616667	0.789271		0.320833	0.392141		0.85	2.86609		0.675	0.602297		0.570833	1.19525		0.5375	0.665236		0.554167	2.48124		0.683333	1.4183		0.866667	0.549381		0.625	0.660275
1.21667	1.24353		0.491667	0.554216		0.629167	0.790277		0.325	0.391143		0.858333	2.86906		0.683333	0.6043		0.579167	1.20025		0.545833	0.66624		0.579167	2.48725		0.695833	1.41731		0.879167	0.554386		0.6125	0.664269
1.225	1.24454		0.504167	0.557222		0.6375	0.79228		0.325	0.392143		0.883333	2.86898		0.675	0.607297		0.591667	1.20226		0.55	0.667242		0.604167	2.49027		0.7125	1.41931		0.875	0.558385		0.6875	0.672302
1.24167	1.24455		0.516667	0.559227		0.65	0.796286		0.329167	0.392145		0.8875	2.87296		0.7	0.607308		0.595833	1.20726		0.55	0.669242		0.625	2.49527		0.7375	1.42032		0.875	0.561385		0.679167	0.675298
1.26667	1.24756		0.516667	0.563227		0.6625	0.799291		0.3375	0.393148		0.891667	2.87595		0.720833	0.611317		0.620833	1.20927		0.570833	0.669251		0.616667	2.49927		0.754167	1.42633		0.8875	0.56139		0.7125	0.675313
1.27917	1.24956		0.520833	0.563229		0.675	0.802297		0.341667	0.39315		0.904167	2.8769		0.741667	0.614326		0.608333	1.21827		0.608333	0.670267		0.608333	2.50127		0.770833	1.42834		0.895833	0.567394		0.741667	0.677326
1.29167	1.25157		0.525	0.565231		0.691667	0.804304		0.345833	0.394152		0.9125	2.87888		0.741667	0.619326		0.595833	1.22526		0.658333	0.671289		0.604167	2.50227		0.7625	1.43234		0.895833	0.572394		0.7625	0.683335
1.30833	1.25357		0.554167	0.563244		0.7	0.808308		0.35	0.394154		0.920833	2.87985		0.7375	0.619324		0.6	1.22626		0.691667	0.674304		0.6	2.50326		0.754167	1.43533		0.9	0.574396		0.766667	0.688337
1.325	1.25558		0.575	0.569253		0.708333	0.810311		0.354167	0.394156		0.929167	2.87982		0.733333	0.621322		0.616667	1.23227		0.716667	0.676315		0.6	2.50326		0.825	1.43036		0.908333	0.578399		0.8125	0.686357
1.3375	1.25759		0.591667	0.57226		0.7125	0.813313		0.3625	0.395159		0.958333	2.88272		0.733333	0.620322		0.629167	1.24028		0.7375	0.678324		0.595833	2.50426		0.875	1.44338		0.908333	0.582399		0.891667	0.704392
1.34167	1.25859		0.6	0.574264		0.708333	0.815311		0.370833	0.396163		0.958333	2.88672		0.733333	0.620322		0.633333	1.24628		0.758333	0.681333		0.595833	2.50426		0.870833	1.46038		0.916667	0.583403		0.8875	0.71139
1.34583	1.26059		0.6125	0.575269		0.745833	0.813328		0.3875	0.39717		0.9625	2.8887		0.729167	0.62132		0.6375	1.25028		0.779167	0.685342		0.595833	2.50426		0.895833	1.46039		0.920833	0.587405		0.904167	0.715397
1.35833	1.2606		0.608333	0.579267		0.816667	0.828359		0.391667	0.399172		0.970833	2.88968		0.75	0.61933		0.641667	1.25428		0.791667	0.684348		0.604167	2.50227		0.908333	1.4644		0.925	0.590407		0.9125	0.718401
1.37083	1.2616		0.6375	0.57528		0.8625	0.837379		0.395833	0.400174		0.979167	2.89065		0.766667	0.621337		0.654167	1.25929		0.8125	0.688357		0.633333	2.50228		0.920833	1.4664		0.933333	0.59241		0.925	0.722407
1.38333	1.26261		0.666667	0.577293		0.870833	0.843383		0.404167	0.401178		0.983333	2.89163		0.766667	0.625337		0.6625	1.26229		0.8375	0.690368		0.6625	2.50429		0.920833	1.4704		0.9375	0.596412		0.925	0.725407
1.39583	1.26361		0.695833	0.580306		0.875	0.846385		0.4125	0.402181		0.9875	2.89262		0.804167	0.624353		0.670833	1.26729		0.85	0.694374		0.675	2.5083		0.916667	1.4744		0.941667	0.600414		0.9375	0.726412
1.4	1.26562		0.716667	0.584315		0.883333	0.846388		0.416667	0.404183		1	2.89358		0.816667	0.628359		0.679167	1.2713		0.8625	0.697379		0.695833	2.51231		0.929167	1.47341		0.945833	0.603416		0.929167	0.729408
1.4125	1.26662		0.733333	0.586322		0.904167	0.851397		0.420833	0.406185		1.00417	2.89556		0.825	0.631363		0.691667	1.2763		0.883333	0.699388		0.704167	2.51631		0.933333	1.47541		0.954167	0.606419		0.9375	0.729412
1.42083	1.26762		0.741667	0.588326		0.916667	0.853403		0.429167	0.406189		1.0125	2.89653		0.8375	0.633368		0.7	1.28131		0.9	0.701396		0.695833	2.51931		0.929167	1.47741		0.975	0.612428		0.945833	0.730416
1.42917	1.26763		0.754167	0.589331		0.933333	0.85541		0.433333	0.40719		1.01667	2.89852		0.841667	0.63437		0.7	1.28731		0.9125	0.703401		0.691667	2.5203		0.933333	1.47741		0.970833	0.621427		0.9625	0.730423
1.4375	1.26863		0.770833	0.590339		0.945833	0.859416		0.445833	0.408196		1.025	2.89949		0.866667	0.638381		0.7	1.28931		0.9375	0.705412		0.691667	2.5203		0.941667	1.47841		0.979167	0.62543		0.9625	0.733423
1.44583	1.26964		0.779167	0.593342		0.95	0.860417		0.45	0.411198		1.03333	2.90146		0.879167	0.639386		0.695833	1.29231		0.95	0.708418		0.745833	2.52333		0.941667	1.48041		0.979167	0.63143		0.979167	0.73543
1.45	1.27064		0.841667	0.58937		0.958333	0.862421		0.4625	0.413203		1.04167	2.90143		0.891667	0.641392		0.691667	1.2923		0.958333	0.711421		0.758333	2.53233		0.954167	1.48042		0.975	0.635428		0.991667	0.737436
1.45833	1.27164		0.845833	0.596372		0.970833	0.864427		0.466667	0.415205		1.05417	2.90239		0.9	0.644396		0.691667	1.2933		0.970833	0.713427		0.75	2.53533		0.9625	1.48142		0.9875	0.637434		0.991667	0.740436
1.46667	1.27164		0.854167	0.598375		0.979167	0.86643		0.470833	0.417207		1.05417	2.90339		0.904167	0.645397		0.716667	1.29431		0.9875	0.713434		0.745833	2.53633		0.970833	1.48343		0.995833	0.640438		1.00417	0.741441
1.475	1.27265		0.866667	0.598381		0.991667	0.867436		0.475	0.418209		1.06667	2.90335		0.908333	0.647399		0.729167	1.29832		0.991667	0.716436		0.7875	2.53335		0.966667	1.48642		1.00417	0.646441		1.00833	0.744443
1.4875	1.27365		0.875	0.601385		1.0125	0.870445		0.479167	0.418211		1.07917	2.9043		0.9125	0.648401		0.725	1.30332		1	0.71944		0.775	2.53834		0.970833	1.48643		1.00833	0.650443		1.02083	0.745449
1.50833	1.27466		0.883333	0.602388		1.025	0.87345		0.495833	0.419218		1.0875	2.90628		0.916667	0.648403		0.720833	1.30432		1.01667	0.719447		0.8	2.53935		0.983333	1.48743		1.00833	0.653443		1.02083	0.748449
1.51667	1.27567		0.895833	0.602394		1.0375	0.875456		0.516667	0.424227		1.09167	2.90826		0.920833	0.649405		0.716667	1.30532		1.02917	0.720452		0.795833	2.54235		0.9875	1.49043		1.00833	0.655443		1.02917	0.749452
1.52917	1.27667		0.9	0.604396		1.04583	0.87846		0.525	0.427231		1.1	2.90823		0.920833	0.651405		0.754167	1.30633		1.05	0.720461		0.804167	2.54235		0.995833	1.49144		1.00833	0.658443		1.0375	0.750456
1.55	1.27868		0.9	0.606395		1.05833	0.879465		0.533333	0.429234		1.10417	2.91022		0.929167	0.651408		0.795833	1.31535		1.05417	0.723463		0.820833	2.54536		1	1.49344		1.00833	0.660443		1.0375	0.753456
1.57083	1.27969		0.9125	0.605401		1.06667	0.880469		0.545833	0.43224		1.11667	2.91018		0.9375	0.651412		0.808333	1.33036		1.05	0.726461		0.8375	2.54737		1.00417	1.49444		1.0125	0.660445		1.05	0.753461
1.57917	1.28169		0.929167	0.604408		1.07083	0.881471		0.558333	0.434245		1.13333	2.91212		0.945833	0.653416		0.829167	1.34036		1.07083	0.724471		0.841667	2.55237		1.00417	1.49644		1.02917	0.664452		1.05833	0.754465
1.56667	1.28469		0.9375	0.606412		1.075	0.883472		0.5625	0.438247		1.13333	2.91512		0.954167	0.653419		0.8625	1.35238		1.07083	0.726471		0.845833	2.55437		1.00833	1.49744		1.0375	0.668456		1.0625	0.756467
1.6125	1.27871		0.941667	0.608414		1.08333	0.884476		0.575	0.441253		1.14167	2.91509		0.958333	0.654421		0.891667	1.36039		1.075	0.727472		0.870833	2.55438		1.00833	1.49944		1.04167	0.671458		1.07083	0.758471
1.66667	1.28373		0.945833	0.609416		1.09167	0.88648		0.583333	0.445256		1.15	2.91606		0.966667	0.655425		0.904167	1.3734		1.07917	0.729474		0.8875	2.56239		1.00833	1.50144		1.05417	0.674463		1.07917	0.760474
1.6875	1.28774		0.941667	0.611414		1.1	0.887483		0.595833	0.448262		1.1625	2.91602		0.970833	0.656427		0.925	1.37441		1.07917	0.730474		0.895833	2.56639		1.0125	1.50144		1.05	0.678461		1.08333	0.762476
1.7125	1.28975		0.941667	0.611414		1.10417	0.888485		0.595833	0.452262		1.17917	2.91996		0.975	0.656429		0.933333	1.38341		1.08333	0.730476		0.908333	2.5704		1.01667	1.50245		1.04167	0.681458		1.09167	0.76348
1.72083	1.29376		0.9625	0.610423		1.10833	0.890487		0.608333	0.453267		1.18333	2.92095		0.979167	0.65843		0.941667	1.38941		1.0875	0.730478		0.916667	2.5734		1.02083	1.50345		1.05417	0.682463		1.1	0.766483
1.775	1.29478		0.970833	0.612427		1.1125	0.891489		0.616667	0.463271		1.19167	2.92292		0.983333	0.658432		0.945833	1.39242		1.09583	0.729482		0.920833	2.5774		1.025	1.50345		1.0625	0.684467		1.10417	0.767485
1.79583	1.29879		1.00417	0.608441		1.12083	0.892493		0.629167	0.469276		1.19583	2.92491		0.9875	0.659434		0.954167	1.39442		1.1	0.731483		0.920833	2.5794		1.03333	1.50445		1.06667	0.687469		1.1	0.770483
1.80833	1.30079		1.02083	0.614449		1.13333	0.894498		0.6375	0.47128		1.20417	2.92588		1	0.65944		0.9625	1.39742		1.10833	0.731487		0.920833	2.5814		1.04167	1.50446		1.07917	0.690474		1.11667	0.769491
1.8125	1.3018		1.025	0.61645		1.14167	0.895502		0.641667	0.473282		1.21667	2.92583		1	0.661439		0.966667	1.40142		1.12083	0.731493		0.925	2.58241		1.04583	1.50646		1.0875	0.695478		1.12917	0.771496
1.825	1.3018		1.04167	0.616458		1.14583	0.895504		0.641667	0.476282		1.225	2.92781		1.00417	0.661441		0.979167	1.40343		1.13333	0.732498		0.925	2.58441		1.04583	1.50846		1.09583	0.700482		1.1375	0.7745
1.82917	1.3038		1.05417	0.617463		1.14583	0.897504		0.65	0.477286		1.2375	2.92976		1.00417	0.663441		0.9875	1.40543		1.14167	0.734502		0.925	2.58541		1.05417	1.50846		1.1125	0.706489		1.15	0.776505
1.8375	1.30381		1.05833	0.619465		1.15	0.898505		0.654167	0.479288		1.24167	2.93175		1.0125	0.662445		0.995833	1.40844		1.15417	0.734507		0.929167	2.58641		1.06667	1.50847		1.12083	0.713493		1.15833	0.778509
1.85	1.30481		1.07083	0.620471		1.15833	0.898509		0.6625	0.480291		1.275	2.93163		1.01667	0.663447		1	1.41144		1.15417	0.736507		0.929167	2.58641		1.07083	1.51047		1.13333	0.718498		1.1625	0.781511
1.875	1.30382		1.1	0.620483		1.175	0.899516		0.670833	0.481295		1.2875	2.93559		1.02917	0.663452		1.00833	1.41244		1.15417	0.738507		0.929167	2.58841		1.07083	1.51347		1.1375	0.7255		1.16667	0.783513
1.8875	1.30583		1.15833	0.620509		1.17917	0.902518		0.679167	0.483298		1.3	2.93755		1.03333	0.664454		1.01667	1.41445		1.1625	0.739511		0.929167	2.58941		1.075	1.51447		1.13333	0.731498		1.17917	0.786518
1.9	1.30783		1.17917	0.625518		1.18333	0.90252		0.6875	0.485302		1.3125	2.93851		1.0375	0.665456		1.025	1.41645		1.2	0.736527		0.9375	2.58941		1.08333	1.51448		1.14167	0.734502		1.1875	0.790522
1.90417	1.30984		1.19583	0.627526		1.19583	0.903526		0.691667	0.487304		1.3625	2.94133		1.04167	0.666458		1.02917	1.41945		1.20833	0.742531		0.95	2.58942		1.08333	1.51748		1.15833	0.739509		1.19583	0.792526
1.90833	1.31184		1.2	0.630527		1.20833	0.904531		0.695833	0.488306		1.375	2.94829		1.05	0.666461		1.03333	1.42045		1.225	0.742538		0.954167	2.59142		1.09583	1.51648		1.1625	0.745511		1.20417	0.793529
1.92083	1.31084		1.23333	0.630542		1.20417	0.907529		0.704167	0.490309		1.4125	2.95116		1.05417	0.667463		1.0375	1.42146		1.2375	0.743544		0.958333	2.59242		1.1	1.51848		1.1625	0.749511		1.21667	0.796535
1.92917	1.31285		1.25417	0.631551		1.20417	0.908529		0.704167	0.491309		1.425	2.95812		1.05417	0.668463		1.04583	1.42446		1.25417	0.744551		0.966667	2.59342		1.10417	1.52049		1.16667	0.752513		1.22083	0.799537
1.94167	1.31285		1.26667	0.634557		1.2125	0.908533		0.7125	0.490313		1.4125	2.96116		1.05833	0.669465		1.05417	1.42546		1.2625	0.747555		0.970833	2.59343		1.10417	1.52249		1.16667	0.756513		1.23333	0.802542
1.94583	1.31386		1.2875	0.635566		1.21667	0.910535		0.7125	0.492313		1.525	2.96578		1.06667	0.668469		1.05833	1.42747		1.275	0.74856		0.979167	2.59443		1.10833	1.52349		1.16667	0.759513		1.26667	0.804557
1.95417	1.31586		1.32083	0.63458		1.21667	0.910535		0.720833	0.493317		1.6	2.97952		1.07083	0.668471		1.05833	1.42947		1.29167	0.750568		0.991667	2.59644		1.1125	1.52449		1.18333	0.76052		1.25	0.812549
1.96667	1.31486		1.3375	0.637588		1.22083	0.910537		0.729167	0.49432		1.64583	2.99136		1.07917	0.670474		1.06667	1.42947		1.29167	0.753568		0.995833	2.59944		1.11667	1.52649		1.1875	0.766522		1.2625	0.813555
1.97917	1.31587		1.35	0.639593		1.22083	0.912537		0.7375	0.495324		1.6875	3.00322		1.0875	0.670478		1.07083	1.43147		1.3	0.753571		1.01667	2.59945		1.12083	1.52749		1.19583	0.770526		1.27083	0.817559
1.97917	1.31687		1.3625	0.640599		1.225	0.912538		0.741667	0.496326		1.70833	3.00815		1.0875	0.672478		1.08333	1.43248		1.3125	0.754577		1.025	2.60645		1.12917	1.5285		1.2	0.775527		1.2875	0.819566
1.99167	1.31788		1.375	0.642604		1.22917	0.91254		0.754167	0.498331		1.72917	3.01308		1.09583	0.672482		1.09167	1.43548		1.325	0.754582		1.02917	2.60945		1.13333	1.5305		1.20417	0.778529		1.29583	0.823569
2.00833	1.31788		1.3875	0.64361		1.24167	0.912546		0.745833	0.501328		1.74167	3.01504		1.09583	0.675482		1.1	1.43748		1.33333	0.755586		1.04167	2.61046		1.1375	1.5325		1.2	0.781527		1.30417	0.826573
2.025	1.31889		1.40417	0.644617		1.25417	0.913551		0.741667	0.502326		1.7625	3.01896		1.1	0.674483		1.10417	1.44049		1.3375	0.756588		1.04167	2.61446		1.14167	1.5325		1.21667	0.782535		1.30833	0.829575
2.05	1.3189		1.4125	0.646621		1.25417	0.916551		0.770833	0.501339		1.77917	3.02191		1.1	0.676483		1.10417	1.44249		1.35417	0.757595		1.05833	2.61446		1.14167	1.5345		1.22083	0.788537		1.31667	0.831579
2.06667	1.32091		1.42083	0.646624		1.2625	0.915555		0.783333	0.503344		1.7875	3.02488		1.09583	0.677482		1.10833	1.44349		1.36667	0.757601		1.0625	2.61747		1.15417	1.53651		1.225	0.793538		1.325	0.833582
2.08333	1.32292		1.42917	0.648628		1.26667	0.917557		0.783333	0.506344		1.8125	3.02779		1.1125	0.675489		1.11667	1.44349		1.36667	0.760601		1.06667	2.62047		1.1625	1.53751		1.23333	0.796542		1.3375	0.836588
2.09167	1.32492		1.44167	0.649634		1.26667	0.919557		0.795833	0.50535		1.8375	3.03271		1.125	0.676494		1.125	1.44649		1.38333	0.759608		1.07917	2.62147		1.1625	1.53951		1.24167	0.799546		1.34167	0.84059
2.10417	1.32692		1.45417	0.650639		1.27083	0.918558		0.8125	0.506357		1.86667	3.03661		1.1375	0.6775		1.1375	1.4475		1.4375	0.760632		1.07917	2.62447		1.16667	1.54151		1.24583	0.804547		1.35	0.842593
2.11667	1.32693		1.46667	0.650645		1.275	0.92056		0.8125	0.508357		1.87917	3.04057		1.14583	0.679504		1.1625	1.45151		1.45833	0.765641		1.0875	2.62548		1.17083	1.54251		1.24583	0.808547		1.35833	0.843597
2.13333	1.32794		1.46667	0.653645		1.28333	0.920564		0.8375	0.509368		1.925	3.04741		1.15417	0.679507		1.16667	1.45651		1.4875	0.770654		1.09583	2.62748		1.17917	1.54352		1.25	0.810549		1.3625	0.847599
2.15	1.32894		1.5625	0.652687		1.28333	0.921564		0.841667	0.51237		1.95417	3.05531		1.1625	0.682511		1.17083	1.45851		1.49583	0.773657		1.10417	2.62949		1.17917	1.54652		1.25417	0.813551		1.37083	0.849602
2.1625	1.32995		1.5875	0.658698		1.2875	0.922566		0.858333	0.513377		1.96667	3.06527		1.17083	0.682515		1.18333	1.46152		1.52917	0.774672		1.12083	2.63249		1.175	1.54752		1.25833	0.815553		1.375	0.852604
2.175	1.33196		1.60833	0.660707		1.29167	0.922568		0.8625	0.516379		1.98333	3.07021		1.17917	0.684518		1.18333	1.46452		1.54167	0.779678		1.12083	2.63749		1.17917	1.54852		1.25833	0.818553		1.38333	0.853608
2.17083	1.33495		1.6375	0.66272		1.29167	0.923568		0.8625	0.518379		1.99167	3.07618		1.18333	0.68652		1.1875	1.46552		1.55	0.781681		1.12083	2.63849		1.19583	1.54753		1.2625	0.820555		1.4	0.856615
2.175	1.33396		1.65417	0.664727		1.30833	0.922575		0.879167	0.518386		2.01667	3.08009		1.1875	0.687522		1.19167	1.46652		1.55417	0.783683		1.13333	2.6385		1.2125	1.55153		1.26667	0.823557		1.40417	0.860617
2.24167	1.33499		1.66667	0.666732		1.32083	0.92458		0.858333	0.523377		2.0375	3.08702		1.1875	0.688522		1.19167	1.46952		1.5625	0.785687		1.14583	2.6415		1.23333	1.55554		1.26667	0.825557		1.42083	0.864624
2.2625	1.33799		1.67917	0.667738		1.32083	0.92658		0.85	0.525374		2.05417	3.09197		1.19583	0.688526		1.21667	1.47053		1.5625	0.786687		1.15	2.64451		1.25	1.56055		1.27083	0.828559		1.42917	0.868628
2.27917	1.34		1.6875	0.670742		1.325	0.927582		0.870833	0.522383		2.1	3.09781		1.2125	0.688533		1.22917	1.47454		1.55833	0.788685		1.15417	2.64751		1.25	1.56755		1.26667	0.829557		1.4375	0.871632
2.29167	1.34201		1.69583	0.670745		1.32917	0.927584		0.8875	0.52239		2.11667	3.10675		1.22083	0.690537		1.23333	1.47654		1.55833	0.789685		1.16667	2.64751		1.25417	1.56955		1.26667	0.831557		1.44167	0.875634
2.3	1.34301		1.72083	0.671756		1.33333	0.928586		0.891667	0.523392		2.15417	3.11162		1.22917	0.69254		1.2375	1.47954		1.5625	0.789687		1.17917	2.65252		1.25	1.57255		1.26667	0.831557		1.45417	0.880639
2.30417	1.34601		1.7375	0.672764		1.34167	0.92859		0.895833	0.523394		2.16667	3.11958		1.22917	0.69454		1.24167	1.48055		1.5625	0.789687		1.17917	2.65552		1.25417	1.57355		1.27083	0.832559		1.45417	0.884639
2.31667	1.34702		1.75	0.674769		1.35	0.929593		0.904167	0.525397		2.1875	3.12451		1.225	0.695538		1.24583	1.48255		1.57917	0.787694		1.18333	2.65652		1.26667	1.57556		1.27917	0.834562		1.45833	0.886641
2.32917	1.34802		1.7625	0.675775		1.35	0.931593		0.9125	0.526401		2.20833	3.12944		1.25417	0.693551		1.25	1.48355		1.59167	0.7877		1.1875	2.65752		1.2875	1.57857		1.2875	0.835566		1.4625	0.888643
2.33333	1.34903		1.77083	0.677778		1.35833	0.931597		0.916667	0.527403		2.23333	3.13435		1.27083	0.695558		1.2625	1.48555		1.59583	0.788701		1.19583	2.65953		1.29583	1.58357		1.2875	0.839566		1.46667	0.892645
2.3375	1.35103		1.7875	0.677786		1.36667	0.932601		0.920833	0.528405		2.25833	3.14127		1.275	0.69856		1.27083	1.48856		1.625	0.787714		1.20417	2.66053		1.29583	1.58757		1.29583	0.840569		1.48333	0.893652
2.34583	1.35103		1.8	0.679791		1.37083	0.933602		0.929167	0.529408		2.25833	3.14827		1.29167	0.700568		1.2875	1.49057		1.63333	0.792718		1.21667	2.66153		1.30833	1.59057		1.3	0.842571		1.50417	0.899661
2.37083	1.35104		1.81667	0.680798		1.37083	0.935602		0.9375	0.530412		2.25	3.1513		1.30833	0.700575		1.29167	1.49457		1.6375	0.79472		1.225	2.66654		1.325	1.59458		1.30833	0.845575		1.50833	0.905663
2.39167	1.35405		1.84583	0.682811		1.375	0.936604		0.941667	0.531414		2.29583	3.15014		1.325	0.702582		1.30417	1.49557		1.64167	0.795721		1.23333	2.66854		1.34583	1.59759		1.31667	0.848579		1.51667	0.909667
2.4125	1.35606		1.85833	0.684817		1.38333	0.936608		0.941667	0.532414		2.34167	3.15998		1.33333	0.705586		1.31667	1.49858		1.64167	0.797722		1.24583	2.67155		1.34167	1.60559		1.32917	0.850584		1.525	0.91467
2.43333	1.35807		1.87083	0.686822		1.39167	0.937612		0.95	0.533417		2.35833	3.16692		1.33333	0.707586		1.32083	1.50058		1.65417	0.796727		1.25	2.67455		1.35417	1.6076		1.3375	0.854588		1.52917	0.919672
2.44167	1.36107		1.88333	0.687828		1.4	0.937615		0.958333	0.533421		2.375	3.17287		1.33333	0.708586		1.32917	1.50358		1.66667	0.796732		1.25417	2.67755		1.35833	1.6116		1.34167	0.85759		1.54167	0.923678
2.45833	1.36208		1.9	0.688835		1.40833	0.938619		0.9625	0.534423		2.3875	3.17882		1.34583	0.708591		1.3375	1.50559		1.7	0.797747		1.25417	2.68055		1.36667	1.6156		1.35	0.860593		1.54583	0.928679
2.47083	1.36509		1.90833	0.691839		1.42083	0.940624		0.9625	0.537423		2.4	3.18178		1.34583	0.710591		1.34167	1.50759		1.70833	0.800751		1.26667	2.68356		1.375	1.6186		1.35833	0.865597		1.54583	0.934679
2.475	1.36609		1.92917	0.690848		1.42917	0.941628		0.966667	0.537425		2.425	3.1867		1.34583	0.710591		1.34583	1.51059		1.71667	0.802754		1.26667	2.68556		1.38333	1.62161		1.37083	0.868602		1.5375	0.937676
2.48333	1.36709		1.93333	0.69385		1.43333	0.94363		0.970833	0.537427		2.42917	3.19268		1.35	0.711593		1.35833	1.5106		1.72917	0.80376		1.28333	2.68656		1.3875	1.62561		1.38333	0.875608		1.58333	0.940696
2.49167	1.3691		1.94167	0.694853		1.44167	0.944634		0.975	0.538428		2.4375	3.19565		1.35833	0.711597		1.36667	1.5136		1.74583	0.804767		1.29583	2.69057		1.39167	1.62761		1.39167	0.879612		1.59583	0.948701
2.5	1.3691		1.95417	0.694859		1.45417	0.944639		0.975	0.539429		2.45	3.19861		1.3625	0.712599		1.37083	1.5156		1.75	0.807769		1.3	2.69357		1.4	1.62962		1.40417	0.884617		1.60417	0.954705
2.50833	1.3711		1.975	0.695868		1.4625	0.947643		0.979167	0.53943		2.4625	3.20057		1.37083	0.712602		1.38333	1.51661		1.76667	0.808776		1.3125	2.69658		1.40417	1.63362		1.4	0.891615		1.6125	0.960709
2.50417	1.3731		1.99167	0.697875		1.47083	0.948646		0.9875	0.539434		2.475	3.20452		1.37917	0.714606		1.4125	1.51962		1.77083	0.811778		1.3125	2.69858		1.40833	1.63662		1.40417	0.893617		1.62083	0.965712
2.50833	1.3751		1.99583	0.700877		1.47917	0.94965		0.991667	0.540436		2.49167	3.20747		1.38333	0.715608		1.44167	1.52363		1.7875	0.811786		1.3125	2.70158		1.425	1.63963		1.42917	0.899628		1.63333	0.972718
2.5125	1.3751		2.00417	0.702881		1.4875	0.951654		0.991667	0.541436		2.50833	3.21241		1.39583	0.714613		1.45	1.52964		1.79167	0.813787		1.3125	2.70258		1.425	1.64263		1.42917	0.907628		1.62917	0.978716
2.50833	1.3761		2.07917	0.698914		1.49583	0.952657		0.9875	0.543434		2.52083	3.21537		1.4	0.717615		1.45833	1.53364		1.80417	0.814793		1.3125	2.70458		1.44583	1.64464		1.44167	0.912634		1.6375	0.98172
2.5125	1.3761		2.18333	0.70596		1.5125	0.953665		1	0.54244		2.53333	3.21832		1.40417	0.718617		1.47917	1.53665		1.82083	0.8168		1.31667	2.70458		1.45	1.64864		1.44167	0.919634		1.64167	0.986721
2.5125	1.3771		2.26667	0.717996		1.53333	0.957674		1	0.543439		2.5375	3.22231		1.40833	0.719619		1.5	1.54066		1.82917	0.818804		1.32083	2.70558		1.45417	1.65364		1.44583	0.923635		1.64583	0.989723
2.54167	1.37712		2.34583	0.729031		1.54583	0.959679		1.00417	0.543441		2.54583	3.22528		1.40833	0.719619		1.48333	1.54665		1.84167	0.819809		1.33333	2.70659		1.45417	1.65664		1.45	0.929637		1.64583	0.994723
2.5625	1.37813		2.37917	0.736046		1.5625	0.962687		1.0125	0.544445		2.55417	3.22625		1.41667	0.719623		1.475	1.54965		1.86667	0.82082		1.3375	2.70759		1.4625	1.65864		1.45833	0.932641		1.6625	0.996731
2.5875	1.38014		2.40833	0.740058		1.575	0.964692		1.01667	0.546447		2.575	3.23018		1.42917	0.720628		1.47083	1.55065		1.89583	0.821833		1.34167	2.70959		1.47083	1.66165		1.46667	0.938645		1.66667	1.00173
2.60833	1.38215		2.48333	0.742091		1.56667	0.968688		1.02083	0.546449		2.59583	3.23211		1.43333	0.72263		1.49583	1.54766		1.92083	0.825844		1.3375	2.71259		1.48333	1.66465		1.47083	0.942646		1.67083	1.00673
2.63333	1.38516		2.50417	0.747101		1.56667	0.969689		1.02917	0.547452		2.6125	3.23705		1.45	0.722637		1.53333	1.54967		1.95833	0.826861		1.375	2.7136		1.49583	1.66966		1.49583	0.948657		1.66667	1.00973
2.6375	1.38816		2.52083	0.753108		1.61667	0.96771		1.0375	0.548456		2.63333	3.23998		1.45833	0.724641		1.56667	1.55469		1.95417	0.832859		1.375	2.7196		1.5	1.67166		1.5	0.959659		1.675	1.01174
2.64167	1.39116		2.54167	0.757117		1.63333	0.972718		1.04583	0.54846		2.65417	3.24491		1.4625	0.725643		1.59167	1.5607		1.95417	0.833859		1.36667	2.7226		1.52083	1.67567		1.51667	0.968667		1.6875	1.01574
2.61667	1.39715		2.55417	0.761123		1.65417	0.976727		1.05417	0.549463		2.675	3.24884		1.475	0.726648		1.6	1.5657		2.01667	0.834886		1.37083	2.7226		1.52917	1.68367		1.525	0.97767		1.69167	1.02074
2.6875	1.38918		2.575	0.764132		1.675	0.980736		1.0625	0.549467		2.69583	3.25277		1.46667	0.729645		1.6125	1.56971		2.04583	0.838899		1.37083	2.7236		1.52083	1.68867		1.54167	0.987678		1.69583	1.02475
2.72083	1.3942		2.58333	0.766135		1.69167	0.984743		1.06667	0.552469		2.70833	3.25773		1.48333	0.726652		1.62917	1.57172		2.05833	0.841905		1.375	2.7246		1.59167	1.6897		1.55	0.999681		1.7	1.02875
2.73333	1.3982		2.59167	0.768139		1.7	0.987747		1.07083	0.552471		2.71667	3.2607		1.53333	0.728674		1.64583	1.57572		2.07083	0.84491		1.40417	2.72462		1.60833	1.70471		1.55417	1.01068		1.72083	1.03176
2.73333	1.3992		2.59583	0.770141		1.72083	0.988756		1.07083	0.554471		2.73333	3.26364		1.5625	0.732687		1.66667	1.57973		2.075	0.848912		1.40417	2.73062		1.6125	1.71371		1.5625	1.01969		1.72917	1.03776
2.72083	1.4032		2.6	0.771143		1.73333	0.992762		1.07917	0.555474		2.74583	3.2666		1.5625	0.737687		1.67917	1.58374		2.08333	0.850916		1.40417	2.73262		1.625	1.72071		1.57083	1.02869		1.72917	1.04476
2.7125	1.40519		2.6	0.772143		1.74167	0.994765		1.0875	0.556478		2.7625	3.26954		1.575	0.739692		1.69583	1.58775		2.09167	0.851919		1.41667	2.73462		1.61667	1.72671		1.575	1.03769		1.73333	1.04776
2.70833	1.40619		2.60417	0.773144		1.7625	0.995775		1.09167	0.55748		2.775	3.2735		1.59583	0.740701		1.70417	1.59075		2.10417	0.851925		1.42083	2.73662		1.63333	1.72972		1.58333	1.0457		1.74583	1.05277
2.7375	1.4022		2.6125	0.773148		1.7875	0.997786		1.1	0.558483		2.79583	3.27543		1.6125	0.744709		1.7125	1.59475		2.11667	0.85493		1.425	2.73863		1.65	1.73373		1.5875	1.0517		1.75417	1.05777
2.7375	1.4032		2.6375	0.771159		1.82917	0.999804		1.10833	0.559487		2.80417	3.2804		1.6375	0.74672		1.72083	1.59676		2.13333	0.855938		1.43333	2.74163		1.6625	1.73773		1.59167	1.0567		1.75417	1.06277
2.725	1.4062		2.64167	0.773161		1.8625	1.00482		1.12083	0.561493		2.8125	3.28337		1.65	0.749725		1.73333	1.59776		2.14167	0.857941		1.4375	2.74363		1.67083	1.74373		1.5875	1.0637		1.75417	1.06777
2.72083	1.4072		2.65	0.773165		1.87917	1.00783		1.12083	0.563493		2.82917	3.28431		1.65833	0.752729		1.74167	1.60177		2.15	0.858945		1.45417	2.74564		1.6875	1.74674		1.59167	1.0667		1.7625	1.07177
2.7125	1.40919		2.675	0.771176		1.89167	1.01183		1.12083	0.565493		2.84583	3.28825		1.675	0.755736		1.75417	1.60377		2.15833	0.860949		1.4625	2.74864		1.69583	1.75175		1.6	1.0707		1.77083	1.07678
2.70833	1.41019		2.70833	0.77119		1.9	1.01383		1.125	0.565494		2.87083	3.29117		1.6875	0.756742		1.77083	1.60578		2.16667	0.862952		1.46667	2.75164		1.7125	1.75575		1.60833	1.07671		1.775	1.08278
2.70833	1.41019		2.72083	0.772196		1.925	1.01485		1.12917	0.565496		2.88333	3.29513		1.70417	0.758749		1.77917	1.60878		2.17917	0.864958		1.47083	2.75365		1.72083	1.75976		1.62917	1.08172		1.7875	1.08879
2.7125	1.40919		2.72917	0.775199		1.92917	1.01785		1.13333	0.566498		2.8875	3.29911		1.71667	0.760754		1.78333	1.61278		2.20833	0.864971		1.475	2.75565		1.725	1.76376		1.64167	1.09072		1.8	1.09479
2.71667	1.40919		2.7125	0.779192		1.9375	1.01885		1.14167	0.567502		2.9125	3.30103		1.72917	0.76376		1.80417	1.61479		2.23333	0.866982		1.48333	2.75765		1.73333	1.76576		1.65833	1.09973		1.80417	1.10279
2.72917	1.4062		2.80833	0.774234		1.95	1.02086		1.14583	0.568504		2.925	3.30498		1.7375	0.765764		1.80833	1.61879		2.24167	0.870985		1.48333	2.75965		1.7375	1.77076		1.65	1.11073		1.80833	1.11079
2.7375	1.4052		2.80833	0.782234		1.9625	1.02186		1.15417	0.568507		2.94583	3.30891		1.74583	0.767767		1.82917	1.6208		2.25833	0.871992		1.49167	2.76166		1.7375	1.77276		1.65417	1.11373		1.8	1.11679
2.74167	1.4052		2.79583	0.786229		1.97083	1.02487		1.15833	0.570509		2.95833	3.31187		1.7625	0.769775		1.85833	1.62282		2.27917	0.874002		1.5	2.76266		1.74167	1.77477		1.67917	1.12174		1.825	1.1198
2.74167	1.4082		2.82083	0.78324		1.975	1.02587		1.1625	0.572511		2.9625	3.31586		1.775	0.77278		1.85833	1.62682		2.29583	0.877009		1.50417	2.76566		1.74583	1.77777		1.68333	1.13074		1.84167	1.12981
2.75417	1.40721		2.84167	0.785249		1.98333	1.02587		1.17083	0.572515		2.98333	3.31678		1.79167	0.774787		1.87083	1.62982		2.3125	0.881016		1.5125	2.76866		1.75	1.77877		1.6875	1.13874		1.85	1.13781
2.75417	1.40921		2.85833	0.786256		1.99167	1.02788		1.175	0.574516		3.01667	3.31967		1.8	0.777791		1.87917	1.63283		2.32083	0.88202		1.52083	2.77067		1.75417	1.78077		1.69583	1.14475		1.85	1.14481
2.79167	1.40823		2.8875	0.788269		2	1.02888		1.17917	0.575518		3.03333	3.32361		1.8125	0.779797		1.90833	1.63284		2.3375	0.884027		1.52917	2.77267		1.75417	1.78277		1.70417	1.15175		1.85	1.15081
2.81667	1.40924		2.88333	0.792267		2.00417	1.03088		1.1875	0.576522		3.0375	3.3296		1.82083	0.7818		1.95417	1.63786		2.35833	0.887036		1.53333	2.77667		1.7625	1.78377		1.70833	1.15875		1.85417	1.15581
2.84167	1.41225		2.90833	0.792278		2.00833	1.03088		1.19167	0.577524		3.05417	3.33154		1.83333	0.782806		1.9625	1.64486		2.38333	0.890047		1.5375	2.77768		1.7625	1.78677		1.71667	1.16575		1.85833	1.16082
2.85833	1.41526		2.90833	0.796278		2.0125	1.03288		1.19583	0.578526		3.08333	3.33344		1.84167	0.784809		1.9875	1.64987		2.4	0.893055		1.55	2.78068		1.76667	1.78678		1.74167	1.17277		1.875	1.16382
2.8625	1.41726		2.9375	0.794291		2.02083	1.03389		1.2	0.580527		3.10417	3.33937		1.85417	0.785815		2.04583	1.6589		2.40833	0.896058		1.56667	2.78269		1.76667	1.78878		1.75	1.18277		1.88333	1.16983
2.85833	1.41926		2.95417	0.795298		2.025	1.03489		1.20833	0.579531		3.12083	3.34231		1.8625	0.786819		2.07083	1.66991		2.425	0.898066		1.56667	2.78769		1.77083	1.78978		1.75417	1.19177		1.8875	1.17783
2.85833	1.41926		2.95	0.800296		2.025	1.03589		1.2125	0.581533		3.1375	3.34726		1.875	0.787824		2.1	1.67792		2.43333	0.901069		1.575	2.78869		1.775	1.79078		1.75833	1.19877		1.89167	1.18483
2.85833	1.42026		2.95	0.802297		2.04167	1.0359		1.21667	0.582535		3.11667	3.35333		1.87917	0.790826		2.12917	1.68494		2.45417	0.900079		1.57917	2.79169		1.775	1.79278		1.7625	1.20577		1.89167	1.19283
2.8625	1.42026		2.94583	0.804295		2.05417	1.0379		1.22083	0.584536		3.1375	3.35026		1.8875	0.790829		2.15417	1.68995		2.47083	0.903086		1.59167	2.7927		1.77917	1.79378		1.76667	1.21278		1.90417	1.19984
2.87083	1.42026		2.95	0.804296		2.07083	1.03991		1.22917	0.58454		3.18333	3.3521		1.89583	0.792833		2.225	1.69798		2.48333	0.906091		1.59583	2.7957		1.78333	1.79478		1.775	1.21778		1.92083	1.20784
2.86667	1.42226		2.94167	0.807293		2.0875	1.04292		1.23333	0.585542		3.20417	3.35703		1.90833	0.792839		2.25	1.71399		2.49167	0.908095		1.60833	2.79771		1.7875	1.79679		1.775	1.22578		1.92917	1.21785
2.86667	1.42226		2.9875	0.801313		2.1	1.04392		1.2375	0.587544		3.21667	3.36198		1.91667	0.794842		2.22917	1.71998		2.49583	0.911097		1.61667	2.80071		1.79167	1.79779		1.77917	1.23078		1.92917	1.22685
2.875	1.42126		3.00417	0.80232		2.10417	1.04692		1.24583	0.587548		3.2375	3.36391		1.92083	0.797844		2.22917	1.72098		2.50417	0.912101		1.62083	2.80371		1.80833	1.79879		1.77917	1.23678		1.93333	1.23385
2.87083	1.42426		3.025	0.804329		2.125	1.04793		1.25417	0.588551		3.25	3.36887		1.92917	0.797848		2.28333	1.723		2.5125	0.913104		1.62083	2.80671		1.81667	1.7998		1.78333	1.24078		1.93333	1.23985
2.88333	1.42227		3.00833	0.809322		2.11667	1.05193		1.26667	0.588557		3.25417	3.37486		1.93333	0.79985		2.29583	1.73001		2.52083	0.915108		1.625	2.80971		1.82083	1.8018		1.78333	1.24578		1.9375	1.24485
2.97917	1.42431		3.01667	0.809326		2.12083	1.05193		1.27083	0.589559		3.25833	3.37784		1.9375	0.800852		2.325	1.73402		2.525	0.91711		1.62917	2.81172		1.82083	1.8048		1.7875	1.24979		1.94583	1.25086
2.97917	1.42831		3.0375	0.808335		2.12917	1.05094		1.275	0.59156		3.30417	3.37869		1.95	0.799857		2.3375	1.73803		2.54167	0.917117		1.63333	2.81372		1.82083	1.8058		1.7875	1.25379		1.97083	1.25487
2.97083	1.43231		3.04583	0.809339		2.14167	1.05094		1.27917	0.591562		3.3	3.3847		1.95833	0.801861		2.3625	1.74304		2.55	0.919121		1.64583	2.81472		1.81667	1.8088		1.7875	1.25779		1.98333	1.26287
2.97083	1.43131		3.05417	0.810342		2.15417	1.05295		1.27917	0.593562		3.31667	3.38864		1.99583	0.800877		2.36667	1.74704		2.55833	0.920124		1.6625	2.81873		1.83333	1.80681		1.7875	1.26079		1.9875	1.26987
2.975	1.43231		3.05417	0.813342		2.175	1.05396		1.28333	0.593564		3.34583	3.39154		2.01667	0.803886		2.38333	1.74905		2.575	0.921132		1.67083	2.82273		1.86667	1.80982		1.7875	1.26379		2.00833	1.27488
2.97917	1.43231		3.075	0.812351		2.17917	1.05796		1.2875	0.595566		3.35	3.39553		2.02917	0.807892		2.43333	1.75107		2.5875	0.923137		1.6875	2.82674		1.87917	1.81183		1.80417	1.26579		2.0125	1.28288
2.97917	1.43331		3.08333	0.814355		2.19167	1.05996		1.29583	0.594569		3.35417	3.39951		2.04583	0.809899		2.47917	1.76009		2.59583	0.925141		1.69583	2.83175		1.87917	1.81683		1.825	1.2718		2.01667	1.28789
2.98333	1.43331		3.10417	0.813364		2.2	1.06197		1.3	0.596571		3.35417	3.40151		2.05833	0.811905		2.50833	1.7691		2.60417	0.926144		1.7125	2.83675		1.8875	1.81983		1.82083	1.2788		2.02083	1.29289
2.98333	1.43531		3.2375	0.813423		2.20833	1.06397		1.30417	0.597573		3.35833	3.4025		2.06667	0.813908		2.53333	1.77611		2.6	0.930143		1.71667	2.84175		1.9	1.82184		1.82083	1.2828		2.04583	1.2969
2.9875	1.43431		3.30833	0.820454		2.21667	1.06497		1.3125	0.598577		3.35417	3.40551		2.07083	0.81591		2.57083	1.78413		2.59583	0.932141		1.72083	2.84576		1.9125	1.82684		1.825	1.2858		2.05833	1.3069
3.00833	1.43432		3.30833	0.831454		2.22917	1.06698		1.32083	0.59858		3.36667	3.40547		2.07917	0.817914		2.6	1.79114		2.63333	0.928157		1.7375	2.84876		1.90833	1.82984		1.825	1.2898		2.07083	1.31391
3.0125	1.43632		3.30833	0.837454		2.22917	1.06898		1.325	0.600582		3.3875	3.4084		2.09167	0.817919		2.67083	1.80017		2.65417	0.932167		1.74583	2.85377		1.9125	1.83184		1.825	1.2928		2.08333	1.32292
3.02083	1.43733		3.31667	0.839458		2.22083	1.07098		1.32917	0.600584		3.39583	3.41137		2.1	0.819923		2.70417	1.81219		2.69167	0.930183		1.75	2.85877		1.91667	1.83484		1.825	1.2958		2.09583	1.32992
3.02083	1.43933		3.31667	0.842458		2.24167	1.06899		1.33333	0.602586		3.39583	3.41437		2.10417	0.820925		2.74167	1.8242		2.70833	0.93419		1.75833	2.86377		1.92917	1.83685		1.825	1.2998		2.1125	1.33893
3.02083	1.43933		3.30833	0.845454		2.31667	1.07102		1.34167	0.60259		3.41667	3.4153		2.1125	0.822928		2.79583	1.83523		2.7125	0.939192		1.76667	2.86678		1.94167	1.83885		1.84167	1.30181		2.13333	1.34894
3.025	1.43933		3.29583	0.848448		2.34167	1.07703		1.34583	0.603591		3.43333	3.41824		2.11667	0.82393		2.87083	1.84926		2.72083	0.940196		1.775	2.87178		1.95	1.84386		1.85417	1.30681		2.1625	1.35995
3.0375	1.43833		3.3	0.84845		2.3625	1.08004		1.34583	0.604591		3.44583	3.4222		2.125	0.824934		2.9125	1.86728		2.75417	0.93921		1.77917	2.87678		1.97083	1.84487		1.85833	1.31082		2.1625	1.37195
3.05	1.43934		3.31667	0.847458		2.3875	1.08605		1.35417	0.604595		3.45	3.42519		2.15	0.824945		2.94583	1.88329		2.75417	0.94321		1.7875	2.87879		1.975	1.85087		1.85833	1.31682		2.175	1.38096
3.05833	1.44134		3.30833	0.851454		2.4125	1.08806		1.3625	0.605599		3.45417	3.42717		2.16667	0.827952		2.9625	1.8943		2.775	0.944219		1.8	2.88279		1.9875	1.85187		1.8625	1.31982		2.17917	1.38896
3.075	1.44235		3.29167	0.853447		2.42917	1.09107		1.37083	0.606602		3.45417	3.43017		2.18333	0.82896		2.975	1.90331		2.7875	0.946225		1.8125	2.8878		2.00417	1.85688		1.86667	1.32382		2.18333	1.39696
3.07917	1.44535		3.30833	0.850454		2.44167	1.09407		1.375	0.607604		3.45417	3.43217		2.1875	0.830961		3	1.91032		2.79583	0.948229		1.825	2.8938		2.00417	1.86088		1.87083	1.32882		2.19167	1.40296
3.09167	1.44536		3.375	0.845483		2.45417	1.09608		1.38333	0.608608		3.47917	3.43009		2.19583	0.832965		3.02083	1.91633		2.80833	0.950234		1.82917	2.9008		2.02917	1.86389		1.875	1.33182		2.2	1.40997
3.10417	1.44736		3.39167	0.847491		2.4625	1.09908		1.39583	0.609613		3.47917	3.43509		2.2125	0.833972		3.02917	1.92533		2.825	0.952242		1.8375	2.90481		2.03333	1.86989		1.89583	1.34583		2.2	1.41597
3.1125	1.44837		3.39167	0.849491		2.46667	1.10108		1.4	0.612615		3.475	3.4381		2.225	0.835978		3.0125	1.93132		2.85	0.954253		1.8625	2.91482		2.0625	1.87391		1.90833	1.35884		2.20417	1.42097
3.10417	1.45236		3.37917	0.854485		2.53333	1.10111		1.4125	0.612621		3.47917	3.43809		2.2375	0.837983		3	1.93532		2.85833	0.957256		1.875	2.92482		2.05417	1.8789		1.91667	1.37084		2.225	1.42598
3.09167	1.45536		3.39167	0.853491		2.57083	1.10913		1.41667	0.614623		3.49583	3.43903		2.24583	0.839987		3.0375	1.93233		2.85833	0.960256		1.89167	2.93483		2.05833	1.8809		1.90833	1.39084		2.23333	1.43398
3.05833	1.46134		3.40417	0.852496		2.58333	1.11314		1.425	0.616626		3.49167	3.44204		2.26667	0.840996		3.07917	1.93635		2.86667	0.96226		1.89167	2.94783		2.07083	1.88491		1.9125	1.40684		2.275	1.442
3.1875	1.4504		3.41667	0.854502		2.60833	1.11615		1.43333	0.61763		3.48333	3.44507		2.275	0.844		3.10833	1.94337		2.88333	0.963267		1.89167	2.95783		2.0875	1.88892		1.91667	1.41784		2.2875	1.45001
3.20833	1.45941		3.42917	0.854507		2.63333	1.12016		1.4375	0.619632		3.475	3.4471		2.28333	0.846003		3.125	1.94937		2.89167	0.965271		1.8875	2.96683		2.07917	1.89391		1.9125	1.44084		2.29583	1.46101
3.18333	1.4644		3.41667	0.858502		2.65	1.12316		1.44167	0.620634		3.47083	3.44811		2.29167	0.848007		3.14167	1.95638		2.9	0.967274		1.90833	2.97484		2.0875	1.89492		1.91667	1.45784		2.30417	1.46901
3.175	1.4674		3.41667	0.858502		2.6625	1.12517		1.45417	0.621639		3.46667	3.44913		2.30417	0.848013		3.15	1.96038		2.90833	0.968278		1.90833	2.98284		2.09167	1.89792		1.88333	1.47983		2.31667	1.47502
3.1625	1.46939		3.41667	0.859502		2.675	1.12818		1.4625	0.622643		3.46667	3.44913		2.30417	0.852013		3.15417	1.96739		2.92083	0.969284		1.91667	2.98884		2.1125	1.90093		1.8875	1.48983		2.32917	1.48302
3.15417	1.47039		3.4125	0.8615		2.69167	1.12918		1.47083	0.623646		3.4625	3.45014		2.31667	0.851018		3.20417	1.96741		2.9375	0.971291		1.92083	2.99784		2.1125	1.90393		1.89167	1.49583		2.34167	1.49003
3.14583	1.47238		3.45417	0.858518		2.69583	1.13318		1.475	0.625648		3.45833	3.45116		2.3625	0.853038		3.25833	1.98243		2.95417	0.973298		1.925	3.00485		2.1125	1.90793		1.89167	1.51683		2.3625	1.49804
3.13333	1.47538		3.475	0.857527		2.70417	1.13519		1.47917	0.62765		3.45417	3.45217		2.37917	0.857046		3.3625	2.00048		2.9625	0.975302		1.9375	3.00985		2.125	1.90793		1.89167	1.53383		2.37083	1.50704
3.12083	1.47737		3.51667	0.857546		2.72917	1.1362		1.48333	0.629652		3.44583	3.4542		2.39583	0.859053		3.42083	2.0315		2.975	0.977307		1.96667	3.01986		2.14167	1.91094		1.89167	1.55083		2.37083	1.51604
3.1125	1.47937		3.5125	0.863544		2.72083	1.1402		1.49167	0.629656		3.43333	3.45724		2.4125	0.86106		3.475	2.06753		2.99167	0.978315		1.96667	3.03186		2.15	1.91294		1.9	1.56984		2.3625	1.52004
3.10833	1.48037		3.475	0.872527		2.74167	1.1392		1.49583	0.630657		3.42917	3.45826		2.425	0.863066		3.49583	2.09254		2.99167	0.983315		1.97083	3.03987		2.15417	1.91595		1.8875	1.59183		2.41667	1.52406
3.11667	1.47837		3.50833	0.864542		2.77083	1.14322		1.50417	0.632661		3.425	3.45827		2.4375	0.866071		3.51667	2.11255		2.99583	0.984317		1.99583	3.04788		2.15833	1.91895		1.8875	1.60883		2.44167	1.53607
3.125	1.47637		3.52083	0.865547		2.79167	1.14623		1.49583	0.636657		3.42083	3.45929		2.45	0.869077		3.52083	2.12755		3	0.986318		2.00417	3.05988		2.1625	1.92295		1.89167	1.62083		2.45417	1.54608
3.12917	1.47638		3.52083	0.868547		2.8125	1.14924		1.5	0.635659		3.41667	3.4603		2.45833	0.87108		3.52917	2.14055		3.00833	0.987322		2.00833	3.06888		2.175	1.92296		1.875	1.64382		2.48333	1.55809
3.125	1.47637		3.51667	0.870546		2.84167	1.15125		1.5125	0.634665		3.42083	3.45929		2.46667	0.873084		3.54583	2.15156		3.01667	0.987326		2.04583	3.0769		2.19167	1.92696		1.87917	1.65383		2.5	1.5701
3.12083	1.47737		3.50833	0.873542		2.85	1.15525		1.525	0.63567		3.41667	3.4603		2.475	0.875088		3.55833	2.16256		3.02917	0.989331		2.0375	3.0909		2.20417	1.92897		1.87917	1.66883		2.54167	1.58412
3.12083	1.47737		3.4875	0.878533		2.85833	1.15826		1.53333	0.637674		3.42083	3.45929		2.48333	0.875091		3.55833	2.17156		3.025	0.992329		2.04583	3.0989		2.20417	1.93397		1.89167	1.68383		2.57083	1.60613
3.12083	1.47737		3.50833	0.873542		2.86667	1.16026		1.5375	0.640676		3.425	3.45827		2.4875	0.878093		3.57083	2.17957		3.025	0.993329		2.05833	3.1059		2.20833	1.93697		1.9	1.69884		2.5875	1.62514
3.12083	1.47737		3.50417	0.87454		2.875	1.16326		1.54583	0.641679		3.43333	3.45624		2.49583	0.880097		3.5875	2.18958		3.03333	0.993333		2.06667	3.11391		2.21667	1.93797		1.88333	1.72683		2.59167	1.63714
3.12083	1.47737		3.50417	0.87554		2.8875	1.16427		1.55417	0.641683		3.44167	3.45521		2.525	0.88111		3.57917	2.19857		3.04167	0.993337		2.06667	3.12091		2.22083	1.94198		1.875	1.74682		2.60417	1.64914
3.1125	1.47937		3.49583	0.877536		2.89583	1.16627		1.55833	0.644685		3.45	3.45319		2.54583	0.884119		3.575	2.20257		3.04583	0.995339		2.0875	3.12692		2.225	1.94398		1.86667	1.76482		2.62083	1.65915
3.07917	1.48435		3.4875	0.879533		2.90417	1.16828		1.56667	0.645688		3.4625	3.45114		2.55833	0.888124		3.6	2.20758		3.05	0.99634		2.0875	3.13692		2.24583	1.94599		1.87083	1.77482		2.6375	1.67216
3.05833	1.48534		3.4875	0.879533		2.9125	1.17028		1.575	0.646692		3.48333	3.44907		2.56667	0.890128		3.6125	2.21559		3.05833	0.997344		2.09583	3.14292		2.25833	1.94899		1.87917	1.78283		2.65417	1.68317
3.1875	1.4654		3.4875	0.879533		2.92083	1.17228		1.57917	0.648694		3.47083	3.45411		2.575	0.894132		3.60417	2.22258		3.0625	0.999346		2.1	3.14792		2.27083	1.953		1.87917	1.80683		2.70417	1.70419
3.30417	1.46645		3.47917	0.881529		2.9375	1.17329		1.59167	0.6487		3.50417	3.452		2.58333	0.895135		3.62083	2.22659		3.075	0.998351		2.10833	3.15393		2.27917	1.957		1.8875	1.82383		2.7125	1.72319
3.35	1.47447		3.475	0.882527		2.94167	1.17529		1.6	0.650703		3.54167	3.45587		2.5875	0.897137		3.64583	2.2336		3.08333	1.00036		2.1125	3.15993		2.28333	1.96		1.87917	1.84583		2.725	1.7412
3.375	1.47948		3.47917	0.881529		2.94583	1.17729		1.60417	0.651705		3.5625	3.4598		2.59583	0.899141		3.65417	2.24261		3.09167	1.00136		2.11667	3.16393		2.28333	1.964		1.88333	1.86483		2.74167	1.7582
3.39167	1.48349		3.47917	0.881529		2.95417	1.1783		1.61667	0.65271		3.57083	3.46377		2.60417	0.900145		3.67917	2.25162		3.1	1.00236		2.12083	3.16693		2.28333	1.966		1.8875	1.87983		2.75	1.77321
3.4	1.48749		3.475	0.882527		2.9625	1.1793		1.62917	0.653716		3.57917	3.46574		2.6125	0.901148		3.725	2.26064		3.10833	1.00337		2.12083	3.17193		2.28333	1.968		1.87083	1.90482		2.75833	1.78821
3.41667	1.4885		3.475	0.882527		2.975	1.18131		1.64167	0.655721		3.59167	3.4657		2.62083	0.903152		3.74167	2.27864		3.11667	1.00537		2.13333	3.17494		2.28333	1.97		1.875	1.91782		2.77083	1.80422
3.44167	1.49151		3.47083	0.882525		2.97083	1.18331		1.64583	0.658723		3.59167	3.4697		2.63333	0.904157		3.7125	2.28963		3.13333	1.00538		2.13333	3.17894		2.325	1.96902		1.875	1.92682		2.77917	1.81922
3.475	1.49453		3.46667	0.883524		2.97083	1.18431		1.65833	0.658729		3.60417	3.46866		2.6375	0.906159		3.69583	2.29662		3.14583	1.00938		2.14167	3.18094		2.34167	1.97503		1.85833	1.94282		2.7875	1.83623
3.5125	1.49854		3.45417	0.885518		3.12083	1.19137		1.66667	0.659733		3.6125	3.47163		2.64583	0.908163		3.75833	2.29865		3.15833	1.01039		2.14583	3.18494		2.34583	1.97903		1.85833	1.95582		2.7875	1.85123
3.54167	1.50356		3.475	0.881527		3.15833	1.19839		1.67917	0.660738		3.61667	3.47362		2.65417	0.908166		3.825	2.32068		3.1625	1.01239		2.1625	3.18695		2.35	1.98403		1.88333	1.96983		2.8	1.86723
3.57083	1.50857		3.4875	0.878533		3.17917	1.2054		1.6875	0.663742		3.62083	3.4756		2.6625	0.91017		3.85417	2.34469		3.175	1.0124		2.1625	3.19195		2.3625	1.98504		1.8875	1.98583		2.80833	1.88423
3.60417	1.51458		3.50417	0.87554		3.2	1.20941		1.7	0.664747		3.625	3.47659		2.67083	0.911174		3.86667	2.3717		3.1875	1.0144		2.17083	3.19595		2.36667	1.98904		1.8625	2.01182		2.8125	1.90124
3.64583	1.5206		3.55417	0.870562		3.225	1.21442		1.7125	0.665753		3.6125	3.47963		2.67917	0.913177		3.875	2.3967		3.2125	1.01441		2.175	3.19996		2.375	1.99204		1.86667	2.02482		2.8125	1.91624
3.65833	1.52961		3.5625	0.876566		3.23333	1.21742		1.72083	0.667756		3.60833	3.48064		2.6875	0.914181		3.88333	2.42171		3.2375	1.01642		2.17917	3.20196		2.38333	1.99605		1.87083	2.03582		2.82917	1.93324
3.67917	1.53362		3.53333	0.882553		3.25417	1.22043		1.73333	0.668762		3.60417	3.48166		2.69167	0.916183		3.8875	2.44371		3.25	1.02043		2.18333	3.20496		2.3875	1.99805		1.85833	2.05382		2.825	1.95224
3.70417	1.53963		3.575	0.876571		3.2625	1.22443		1.74167	0.670765		3.59583	3.48369		2.69583	0.918185		3.91667	2.46972		3.24583	1.02343		2.19583	3.20797		2.4	2.00005		1.85833	2.07082		2.82083	1.97124
3.72917	1.54664		3.57917	0.878573		3.28333	1.22744		1.75	0.672769		3.59167	3.4847		2.70417	0.918188		3.95	2.51074		3.3	1.01945		2.19583	3.21297		2.40417	2.00306		1.8625	2.08282		2.82083	1.98724
3.75	1.55265		3.57917	0.880573		3.3	1.23145		1.75833	0.674773		3.58333	3.48573		2.70833	0.92019		3.9375	2.56273		3.34167	1.02847		2.19167	3.21596		2.40833	2.00606		1.87083	2.09282		2.82083	2.00124
3.7625	1.55865		3.57083	0.882569		3.31667	1.23446		1.77083	0.673778		3.58333	3.48673		2.71667	0.920194		3.91667	2.65972		3.35833	1.03548		2.25833	3.22199		2.41667	2.00706		1.85833	2.11582		2.80417	2.02123
3.775	1.56366		3.55833	0.885564		3.33333	1.23846		1.78333	0.675784		3.58333	3.48673		2.72083	0.923196		3.725	2.79364		3.36667	1.03848		2.2875	3.23201		2.42917	2.01107		1.85833	2.12982		2.7875	2.03223
3.79583	1.56867		3.56667	0.883567		3.34167	1.24247		1.79583	0.678789		3.5875	3.48571		2.72917	0.923199		3.45833	2.98952		3.37917	1.04249		2.29167	3.24301		2.45	2.01208		1.8625	2.14082		2.77917	2.04322
3.8125	1.57468		3.57083	0.883569		3.3625	1.24448		1.80417	0.679793		3.59583	3.48369		2.73333	0.925201		3.20417	3.19241		3.38333	1.04549		2.29167	3.25301		2.45833	2.01808		1.85	2.15181		2.79583	2.05223
3.825	1.57968		3.56667	0.885567		3.37083	1.24748		1.8125	0.680797		3.6	3.48267		2.7375	0.927203		2.775	3.51322		3.39583	1.04649		2.29583	3.25901		2.46667	2.02108		1.875	2.15782		2.79583	2.06523
3.84167	1.58369		3.55833	0.887564		3.38333	1.25049		1.82083	0.6828		3.60417	3.48166		2.74583	0.928207		2.06667	4.04891		3.4125	1.0505		2.3125	3.26402		2.47083	2.02509		1.86667	2.19582		2.8	2.08023
3.85833	1.5887		3.55417	0.888562		3.4	1.25249		1.82917	0.683804		3.6	3.48367		2.75417	0.92921		1.925	4.19185		3.4375	1.05151		2.32083	3.27102		2.475	2.02809		1.8625	2.21782		2.79583	2.09723
3.875	1.5937		3.55417	0.888562		3.4125	1.2565		1.8375	0.685808		3.60417	3.48266		2.75833	0.931212		1.85833	4.28482		3.4625	1.05552		2.32917	3.27702		2.47917	2.03109		1.8625	2.23982		2.7875	2.11423
3.89167	1.59871		3.54583	0.890558		3.41667	1.2605		1.84583	0.686811		3.60417	3.48366		2.7625	0.934214		1.82083	4.3508		3.475	1.06053		2.33333	3.28403		2.4875	2.03309		1.8375	2.27681		2.78333	2.13122
3.91667	1.60372		3.5125	0.896544		3.42917	1.26251		1.85	0.687813		3.60417	3.48366		2.77083	0.934218		1.77917	4.42178		3.4875	1.06453		2.34583	3.28903		2.49583	2.0361		1.82917	2.2968		2.79583	2.15823
3.95417	1.61074		3.49167	0.900535		3.44167	1.26451		1.85417	0.689815		3.6125	3.48363		2.775	0.93622		1.7375	4.48776		3.4875	1.06753		2.35417	3.29503		2.5	2.0401		1.82083	2.3248		2.77083	2.19522
3.93333	1.62073		3.54167	0.889556		3.4625	1.26752		1.8625	0.690819		3.61667	3.48462		2.77917	0.937221		1.69167	4.55874		3.49583	1.06954		2.3625	3.29904		2.5125	2.0391		1.8125	2.3558		2.73333	2.2432
4.00417	1.61876		3.6	0.880582		3.47917	1.27053		1.86667	0.69182		3.62917	3.48357		2.78333	0.939223		1.65833	4.63073		3.49167	1.07153		2.375	3.30404		2.54167	2.04412		1.80833	2.38279		2.7125	2.28619
4.05	1.63778		3.65	0.878604		3.4875	1.27353		1.875	0.691824		3.67083	3.48443		2.7875	0.940225		1.6125	4.70471		3.4875	1.07453		2.37917	3.31105		2.55833	2.05012		1.77083	2.42778		2.67917	2.33918
4.05833	1.65478		3.67083	0.880613		3.49583	1.27654		1.87917	0.694826		3.67917	3.4874		2.79167	0.940227		1.5625	4.78569		3.49167	1.07453		2.38333	3.31605		2.56667	2.05513		1.75417	2.45877		2.62083	2.40615
4.0625	1.66579		3.68333	0.882619		3.50833	1.27954		1.8875	0.69483		3.7	3.48833		2.79583	0.941229		1.525	4.87967		3.5	1.07454		2.4	3.31905		2.57917	2.05813		1.725	2.49376		2.56667	2.46213
4.06667	1.67579		3.69583	0.883624		3.52083	1.28255		1.89167	0.695831		3.72083	3.49126		2.8	0.943231		1.475	4.92965		3.51667	1.07455		2.40833	3.32406		2.59167	2.06314		1.7125	2.52175		2.4625	2.54908
4.07917	1.68679		3.70833	0.88363		3.52917	1.28555		1.9	0.696835		3.725	3.49624		2.80417	0.943232		1.45417	4.94964		3.55417	1.07656		2.4125	3.33006		2.6	2.06714		1.71667	2.54475		1.94167	2.92285
4.09583	1.7018		3.75833	0.883652		3.55	1.28856		1.90833	0.698839		3.69583	3.50334		2.80833	0.945234		1.4625	5.05764		3.56667	1.08157		2.38333	3.35205		2.60833	2.07015		1.675	2.62074		1.7875	3.08579
4.10417	1.7208		3.79583	0.887668		3.5625	1.29257		1.91667	0.699842		3.7125	3.49929		2.81667	0.945238		1.37917	5.20061		3.58333	1.08357		2.40833	3.36206		2.62083	2.07315		1.64583	2.66572		1.70833	3.18975
4.1	1.7448		3.825	0.889681		3.55417	1.29856		1.92917	0.700848		3.72083	3.49926		2.82083	0.94624		1.34167	5.27759		3.6	1.08658		2.41667	3.36906		2.63333	2.07716		1.625	2.69871		1.66667	3.25173
4.09167	1.7768		3.825	0.895681		3.5625	1.29857		1.94167	0.700853		3.725	3.49924		2.82083	0.94824		1.31667	5.33558		3.60833	1.08959		2.42083	3.37706		2.64583	2.08216		1.61667	2.72071		1.64167	3.31772
4.07917	1.80979		3.82083	0.899679		3.6	1.30258		1.95	0.702857		3.73333	3.50122		2.82917	0.949243		1.29583	5.38157		3.62083	1.09159		2.40833	3.39206		2.65833	2.08617		1.5875	2.7527		1.60417	3.37871
4.07083	1.84079		3.84167	0.898688		3.625	1.30759		1.95417	0.705859		3.73333	3.50422		2.84167	0.949249		1.28333	5.42156		3.62917	1.09559		2.40417	3.40706		2.7	2.09019		1.5875	2.7737		1.57083	3.42369
4.06667	1.87179		3.85417	0.900694		3.65	1.3126		1.9625	0.707862		3.72917	3.50523		2.85417	0.950254		1.275	5.46156		3.64167	1.0976		2.40417	3.41506		2.72083	2.0982		1.59583	2.7957		1.55	3.46168
4.06667	1.90479		3.84167	0.904688		3.67083	1.31861		1.975	0.708868		3.72083	3.50826		2.86667	0.95226		1.2625	5.50355		3.64583	1.1006		2.41667	3.42006		2.725	2.1052		1.57917	2.83669		1.53333	3.50367
4.0625	1.93579		3.84167	0.906688		3.675	1.32362		1.98333	0.709872		3.71667	3.50927		2.875	0.953263		1.25	5.54055		3.65417	1.10461		2.4375	3.42707		2.7375	2.1102		1.57083	2.87669		1.50833	3.54966
4.06667	1.96479		3.83333	0.909685		3.68333	1.32962		1.99167	0.710875		3.7125	3.51029		2.9	0.954274		1.23333	5.58654		3.6625	1.10661		2.42083	3.44906		2.74583	2.11621		1.56667	2.90769		1.47083	3.65965
4.09583	1.9928		3.825	0.911681		3.69167	1.33262		1.99583	0.713877		3.70833	3.5113		2.90833	0.958278		1.22083	5.62054		3.65417	1.11161		2.42917	3.46207		2.75833	2.12121		1.55417	2.93768		1.39167	3.78161
4.1125	2.03881		3.79583	0.917668		3.69583	1.33762		2	0.714879		3.72917	3.50623		2.91667	0.960282		1.21667	5.64753		3.67917	1.11062		2.44583	3.47007		2.76667	2.12722		1.55	2.96468		1.3625	3.8566
4.125	2.08481		3.80417	0.915672		3.70417	1.34063		2.00833	0.715883		3.74167	3.50619		2.925	0.961285		1.20417	5.67553		3.69583	1.11362		2.45833	3.47808		2.775	2.13022		1.52917	3.00267		1.32917	3.92658
4.1375	2.12682		3.82083	0.912679		3.71667	1.34563		2.02083	0.715888		3.75	3.50816		2.9375	0.962291		1.20417	5.70353		3.71667	1.11663		2.475	3.48509		2.78333	2.13422		1.525	3.03467		1.3125	3.98958
4.12917	2.16981		3.82083	0.912679		3.725	1.35064		2.03333	0.716894		3.75833	3.51013		2.94167	0.965293		1.19167	5.72752		3.725	1.12164		2.45	3.51408		2.79167	2.13823		1.51667	3.06267		1.2875	4.05757
4.125	2.20981		3.81667	0.914677		3.73333	1.35564		2.04167	0.718897		3.75833	3.51213		2.95	0.966296		1.19583	5.76253		3.74167	1.12364		2.4625	3.52508		2.8	2.14223		1.5125	3.08866		1.2625	4.12055
4.12917	2.24981		3.8125	0.915676		3.75417	1.35765		2.04167	0.720897		3.76667	3.5121		2.95417	0.968298		1.18333	5.81652		3.775	1.12566		2.4625	3.53408		2.80833	2.14523		1.50417	3.11266		1.2375	4.18054
4.13333	2.29482		3.80833	0.916674		3.7625	1.36265		2.04583	0.722899		3.7625	3.51412		2.9625	0.969302		1.16667	5.88851		3.7625	1.13265		2.46667	3.53908		2.825	2.14824		1.49167	3.14466		1.225	4.22254
4.13333	2.33882		3.81667	0.914677		3.775	1.36866		2.05	0.724901		3.75833	3.51713		2.97083	0.970306		1.13333	5.9665		3.75833	1.13565		2.49583	3.5441		2.8375	2.15225		1.47917	3.17765		1.20417	4.28453
4.1375	2.38082		3.83333	0.912685		3.7875	1.37266		2.05833	0.723905		3.75417	3.51614		2.97917	0.972309		1.10417	6.03749		3.7875	1.13666		2.48333	3.57809		2.85417	2.15525		1.475	3.20565		1.1875	4.34152
4.1125	2.42781		3.84583	0.91169		3.8	1.37767		2.0625	0.726906		3.75	3.51916		2.98333	0.974311		1.075	6.09447		3.80417	1.14267		2.5	3.5901		2.86667	2.16026		1.4625	3.22964		1.175	4.39052
4.10417	2.4478		3.90417	0.907716		3.80833	1.38367		2.07083	0.72691		3.75	3.51916		3.0125	0.973324		1.05833	6.14446		3.80417	1.14767		2.5125	3.6021		2.87917	2.16327		1.45833	3.24564		1.15	4.44551
4.15417	2.54383		3.925	0.910725		3.80417	1.39067		2.07917	0.727914		3.75	3.51916		3.025	0.978329		1.02917	6.21545		3.80833	1.15267		2.4875	3.63209		2.89167	2.16927		1.44583	3.26064		1.1625	4.46551
4.10417	2.6388		3.95417	0.913738		3.80833	1.39367		2.0875	0.728917		3.74583	3.51917		3.0375	0.980335		1	6.29144		3.8125	1.15568		2.49167	3.6431		2.9	2.17327		1.45	3.31064		1.12083	4.65549
4.07917	2.70079		3.99167	0.916754		3.81667	1.39768		2.09167	0.730919		3.74583	3.52017		3.05417	0.983342		0.975	6.35543		3.82083	1.15968		2.5	3.6511		2.89583	2.17827		1.43333	3.36763		1.075	4.77447
4.0625	2.74679		3.99583	0.923756		3.8125	1.40368		2.1	0.731923		3.75	3.51916		3.05833	0.987344		0.9625	6.44242		3.82917	1.16268		2.5	3.6581		2.9	2.18027		1.41667	3.41162		1.0375	4.90046
4.06667	2.78179		4	0.927758		3.82083	1.40668		2.1	0.733923		3.75833	3.51713		3.06667	0.988348		0.933333	6.56241		3.85	1.16369		2.48333	3.67709		2.90833	2.18228		1.40417	3.44362		0.995833	5.04344
4.0625	2.81879		3.99167	0.932754		3.8375	1.41069		2.10833	0.732927		3.77083	3.51609		3.08333	0.989355		0.8875	6.69039		3.8625	1.1697		2.4875	3.69309		2.90833	2.18628		1.39583	3.47161		0.958333	5.14642
4.06667	2.85679		3.97917	0.937749		3.85	1.41669		2.11667	0.73393		3.77917	3.51806		3.1	0.993362		0.870833	6.71338		3.875	1.1737		2.5	3.7021		2.92083	2.18628		1.37917	3.52261		0.95	5.23542
4.075	2.89679		3.94583	0.945734		3.85833	1.4247		2.12917	0.733936		3.77917	3.52106		3.125	0.994373		0.866667	6.81338		3.88333	1.17771		2.50833	3.7101		2.92917	2.18929		1.36667	3.5606		0.925	5.32641
4.07917	2.93579		3.95833	0.94274		3.8625	1.4367		2.1375	0.734939		3.77917	3.52206		3.14167	0.997381		0.85	6.93537		3.89167	1.18271		2.50417	3.7301		2.9375	2.19229		1.35833	3.5976		0.904167	5.4284
4.075	2.97579		3.9875	0.937752		3.32083	1.80646		2.14583	0.736943		3.79167	3.52302		3.17917	0.999397		0.829167	7.01436		3.89583	1.18671		2.50417	3.7501		2.94583	2.19529		1.34167	3.64059		0.8875	5.50539
4.06667	3.01379		4	0.937758		3.0875	1.96536		2.15833	0.737949		3.7875	3.52503		3.19167	1.0044		0.804167	7.10135		3.90833	1.19072		2.49167	3.7631		2.95	2.1993		1.32917	3.67458		0.854167	5.61138
4.06667	3.04579		3.99583	0.940756		2.96667	2.0553		2.16667	0.738952		3.78333	3.52804		3.20417	1.00841		0.7875	7.22035		3.91667	1.19572		2.5125	3.7671		2.95417	2.2013		1.3125	3.70458		0.825	5.70936
4.075	3.07579		3.96667	0.947743		2.8625	2.15026		2.17917	0.739958		3.77083	3.53009		3.19167	1.0124		0.758333	7.36233		3.92917	1.20073		2.50833	3.8061		2.96667	2.2033		1.30417	3.73657		0.791667	5.84535
4.09167	3.1128		3.94583	0.952734		2.7875	2.22023		2.1875	0.741961		3.75417	3.53414		3.225	1.00842		0.729167	7.56332		3.93333	1.20573		2.48333	3.84209		2.96667	2.2073		1.26667	3.79256		0.75	5.91333
4.09167	3.1668		3.92917	0.955727		2.73333	2.2782		2.2	0.742967		3.77917	3.52906		3.26667	1.01444		0.641667	7.86328		3.94167	1.21073		2.4625	3.87608		2.975	2.20831		1.25417	3.83455		0.7375	6.00432
4.09583	3.2158		3.90417	0.960716		2.69167	2.32918		2.20833	0.744971		3.7875	3.52703		3.2875	1.01844		0.6	8.01826		3.95833	1.21474		2.44583	3.90207		2.9875	2.21131		1.23333	3.87754		0.679167	6.1963
4.09167	3.2668		3.9	0.961714		2.64167	2.37016		2.22083	0.745976		3.79167	3.52802		3.30417	1.02345		0.5625	8.15925		3.98333	1.21975		2.4375	3.92207		2.99167	2.21431		1.2125	3.91453		0.645833	6.31528
4.09167	3.3128		3.89583	0.961712		2.61667	2.39815		2.22917	0.74798		3.79167	3.52902		3.32083	1.02646		0.525	8.26723		3.99583	1.23176		2.40417	3.95806		3.0125	2.21532		1.19583	3.94753		0.625	6.44627
4.09583	3.3688		3.88333	0.964707		2.59167	2.42214		2.23333	0.750982		3.80417	3.52897		3.3375	1.03047		0.520833	8.34423		3.99583	1.24776		2.39583	3.97705		3.01667	2.22033		1.18333	3.97852		0.570833	6.62725
4.0875	3.4298		3.875	0.966703		2.575	2.44613		2.24583	0.751987		3.8	3.53199		3.3375	1.03347		0.504167	8.43022		3.99167	1.26575		2.3625	4.01104		3.05417	2.22134		1.17083	4.00851		0.533333	6.77123
4.10417	3.4808		3.86667	0.967699		2.5625	2.47013		2.25417	0.752991		3.79583	3.533		3.35	1.03447		0.475	8.56421		3.9875	1.28375		2.35417	4.02903		3.075	2.22935		1.15833	4.03551		0.504167	6.89922
4.1125	3.59481		3.85	0.970692		2.55	2.49912		2.2625	0.754994		3.79583	3.533		3.35417	1.03847		0.45	8.6862		3.99167	1.30175		2.3375	4.06003		3.09583	2.23536		1.15417	4.05951		0.483333	7.02721
4.05833	3.67278		3.82083	0.976679		2.525	2.53211		2.2875	0.755005		3.85	3.53082		3.35833	1.04048		0.433333	8.81619		3.99583	1.31776		2.33333	4.08203		3.10417	2.24136		1.14583	4.0825		0.441667	7.24919
4.11667	3.70781		3.78333	0.982663		2.50417	2.5661		2.3	0.757011		3.88333	3.5317		3.36667	1.04148		0.416667	8.92218		4.00833	1.33576		2.325	4.10202		3.11667	2.24837		1.1375	4.1115		0.4	7.40918
4.10833	3.80681		3.75	0.986648		2.475	2.60109		2.30833	0.760014		3.89167	3.53667		3.37083	1.04348		0.404167	9.01818		4.00833	1.35676		2.29583	4.13901		3.125	2.25337		1.11667	4.14749		0.395833	7.46017
4.07917	3.86879		3.72917	0.989639		2.44167	2.63207		2.32083	0.76202		3.90833	3.53962		3.375	1.04548		0.4	9.08518		3.9875	1.37175		2.28333	4.17		3.13333	2.25938		1.09583	4.17948		0.391667	7.51017
4.07083	3.91479		3.70833	0.99263		2.425	2.66707		2.32917	0.763024		3.89583	3.54466		3.37917	1.04649		0.395833	9.15317		4	1.37776		2.27083	4.196		3.15417	2.26439		1.0875	4.20148		0.375	7.57816
4.07083	3.95279		3.68333	0.996619		2.4	2.70705		2.34167	0.764029		3.8875	3.54769		3.375	1.04948		0.3875	9.21417		4.025	1.39977		2.22917	4.23998		3.1625	2.27139		1.08333	4.22148		0.366667	7.60516
4.07083	3.99079		3.6625	0.99761		2.325	2.78202		2.3375	0.767027		3.88333	3.5487		3.38333	1.04849		0.383333	9.23817		4.01667	1.42077		2.22083	4.26298		3.175	2.2764		1.075	4.23947		0.320833	7.96714
4.07083	4.02779		3.64583	0.998602		2.2375	2.87298		2.33333	0.769025		3.875	3.55073		3.39167	1.04949		0.379167	9.24917		4.02083	1.44077		2.21667	4.29697		3.18333	2.2814		1.05833	4.25746		0.241667	9.11511
4.075	4.06479		3.62083	1.00059		2.16667	2.94995		2.34167	0.769029		3.87083	3.55174		3.39583	1.05149		0.379167	9.25517		4.025	1.45977		2.18333	4.34096		3.19583	2.2884		1.07083	4.28947		0.241667	9.79311
4.07917	4.10479		3.6	1.00058		2.07083	3.03091		2.35833	0.769036		3.86667	3.55176		3.40833	1.0525		0.383333	9.32017		4.0125	1.47976		2.15	4.37994		3.21667	2.29141		1.04167	4.33146		0.233333	10.3471
4.07917	4.14779		3.57083	1.00257		2	3.10688		2.37083	0.771042		3.8625	3.55377		3.41667	1.0535		0.375	9.82817		4.00833	1.49576		2.09167	4.44992		3.24583	2.29543		1.02917	4.35845		0.233333	10.6111
4.07083	4.18879		3.55417	1.00256		1.925	3.17985		2.3875	0.772049		3.85833	3.55479		3.44583	1.05251		0.354167	10.2992		4.00833	1.50776		2.06667	4.48991		3.24167	2.30542		1.02083	4.38245		0.245833	11.0531
4.07083	4.22279		3.54167	1.00156		1.85417	3.24781		2.4	0.774055		3.85417	3.5558		3.4625	1.05752		0.345833	10.5692		4.00833	1.52076		2.04583	4.5259		3.25833	2.30843		1.01667	4.40445		0.254167	11.4111
4.08333	4.26379		3.675	0.976615		1.78333	3.31378		2.41667	0.776062		3.85	3.55682		3.47917	1.05953		0.35	10.7092		4.00833	1.53376		1.99167	4.57988		3.3	2.31645		1.00833	4.42744		0.270833	11.8021
4.08333	4.30679		3.775	0.965659		1.75	3.36277		2.43333	0.778069		3.84167	3.55884		3.49583	1.06154		0.35	10.9462		4.00833	1.54376		1.96667	4.60886		3.325	2.32546		1	4.45444		0.275	12.1581
4.075	4.35079		3.84167	0.958688		1.725	3.40576		2.44583	0.780075		3.84167	3.55884		3.50833	1.06454		0.35	11.1712		4.00833	1.55476		1.95417	4.62986		3.3375	2.33447		0.991667	4.48544		0.283333	12.4621
4.07083	4.38779		3.89583	0.953712		1.70833	3.44475		2.4625	0.783082		3.85	3.55682		3.5125	1.06754		0.341667	11.3851		4.00833	1.56576		1.94583	4.64986		3.34167	2.34347		0.979167	4.52043		0.2875	12.8051
4.06667	4.42679		3.90417	0.954716		1.6875	3.49374		2.475	0.786088		3.84583	3.55783		3.525	1.06855		0.341667	11.5752		4.01667	1.57477		1.9375	4.67185		3.35417	2.35247		0.9625	4.57342		0.2875	13.0911
4.0625	4.46879		4.07083	0.937789		1.65833	3.54573		2.4875	0.788093		3.85417	3.5558		3.53333	1.07055		0.345833	11.7412		4.02083	1.58877		1.9	4.71584		3.3625	2.35948		0.95	4.60042		0.3	13.4421
4.05833	4.50778		4.125	0.944813		1.6375	3.60472		2.50417	0.790101		3.8625	3.55377		3.54167	1.07156		0.341667	11.9251		4.01667	1.60077		1.89167	4.74283		3.37917	2.36848		0.941667	4.63041		0.3	13.7401
4.05417	4.54578		4.175	0.951835		1.6125	3.67071		2.5125	0.794104		3.87083	3.55274		3.54583	1.07456		0.345833	12.0582		4.01667	1.61277		1.8875	4.77383		3.3875	2.37549		0.929167	4.64541		0.3	14.0451
4.05417	4.58478		4.2	0.967846		1.56667	3.75769		2.525	0.79511		3.89583	3.55266		3.55417	1.07656		0.35	12.1592		4.02083	1.62277		1.87083	4.80382		3.4	2.38149		0.920833	4.6554		0.3	14.3171
4.05	4.62778		4.20833	0.995849		1.52917	3.86367		2.52917	0.799111		3.90833	3.55562		3.56667	1.07757		0.354167	12.2832		4.025	1.63177		1.84167	4.83081		3.40833	2.3875		0.9375	4.67141		0.2875	14.6221
4.05417	4.67178		4.19583	1.02684		1.47917	3.92965		2.54167	0.802117		3.89167	3.56067		3.57083	1.08057		0.341667	12.3661		4.04583	1.64378		1.81667	4.8688		3.41667	2.3945		0.920833	4.7024		0.279167	14.6351
4.05417	4.71878		4.19167	1.06284		1.46667	3.96264		2.55417	0.803122		3.89167	3.56067		3.57917	1.08157		0.358333	12.5912		4.04167	1.66678		1.8125	4.9028		3.425	2.40151		0.920833	4.7234		0.308333	15.1411
4.07917	4.78779		4.1625	1.11783		1.45833	4.00964		2.5625	0.805126		3.92083	3.55757		3.5875	1.08258		0.3625	12.8422		4.02917	1.69177		1.8	4.93279		3.43333	2.40751		0.9125	4.7444		0.308333	15.3781
4.05	4.86578		4.14167	1.16082		1.42083	4.07962		2.57083	0.80713		3.93333	3.56153		3.59167	1.08558		0.370833	13.0552		4.025	1.71077		1.79167	4.95779		3.44167	2.41351		0.908333	4.7614		0.308333	15.6951
4.0125	4.89476		4.12917	1.20681		1.39583	4.14061		2.575	0.809132		3.9375	3.56452		3.59583	1.08658		0.375	13.3682		4.02083	1.72777		1.78333	4.98378		3.45	2.41952		0.9125	4.7814		0.291667	16.0391
4.09167	4.9488		4.14167	1.24882		1.375	4.1866		2.58333	0.812135		3.9375	3.56652		3.61667	1.08759		0.370833	13.6372		4.0125	1.74376		1.74583	5.02977		3.45833	2.42552		0.904167	4.8114		0.283333	16.4521
4.07917	5.03279		4.13333	1.31082		1.35833	4.2326		2.59167	0.813139		3.9375	3.56852		3.62917	1.08959		0.383333	13.8932		4.0125	1.75876		1.73333	5.05776		3.48333	2.43053		0.891667	4.83639		0.270833	16.8211
4.08333	5.09779		4.1125	1.35881		1.34583	4.26959		2.6	0.814143		3.93333	3.57153		3.6375	1.0916		0.383333	14.1412		4.03333	1.77377		1.725	5.08276		3.50417	2.43954		0.891667	4.85539		0.266667	17.1881
4.08333	5.15579		4.1	1.3908		1.33333	4.30159		2.60833	0.816146		3.92917	3.57255		3.64583	1.0946		0.383333	14.3632		4.04167	1.80078		1.70833	5.10775		3.52083	2.45055		0.8875	4.87339		0.245833	17.5111
4.1	5.2158		4.11667	1.42381		1.325	4.33258		2.6125	0.818148		3.92083	3.57457		3.65833	1.09561		0.383333	14.5162		4.0375	1.82477		1.69167	5.13474		3.5375	2.46055		0.8875	4.90339		0.233333	17.8771
4.0875	5.2688		4.14167	1.46682		1.29583	4.36157		2.62917	0.819156		3.9125	3.5766		3.6625	1.09861		0.391667	14.6872		4.0375	1.84477		1.67917	5.15874		3.55417	2.47156		0.870833	4.93838		0.220833	18.1841
4.10417	5.3318		4.12917	1.53481		1.28333	4.37856		2.6375	0.821159		3.925	3.57356		3.67083	1.10061		0.3875	15.1662		4.04167	1.86378		1.66667	5.18873		3.5625	2.48257		0.8625	4.96438		0.2125	18.4701
4.10417	5.3878		4.10833	1.59081		1.29583	4.41457		2.64583	0.822163		3.92083	3.57557		3.68333	1.10162		0.3875	15.4292		4.04167	1.88078		1.64167	5.22472		3.56667	2.49557		0.854167	4.99438		0.2125	18.8561
4.09583	5.4308		4.1	1.6358		1.28333	4.46556		2.65833	0.824168		3.91667	3.57659		3.6875	1.10462		0.391667	15.6652		4.04583	1.89778		1.60833	5.28571		3.57917	2.50457		0.845833	5.01837		0.2125	19.1461
4.1	5.4718		4.09167	1.6778		1.25417	4.51655		2.66667	0.826172		3.9125	3.5776		3.7	1.10563		0.3875	15.9412		4.04583	1.91278		1.575	5.33769		3.59583	2.51558		0.841667	5.04637		0.216667	19.3661
4.11667	5.51481		4.0625	1.70979		1.23333	4.58654		2.675	0.827176		3.90833	3.57862		3.71667	1.10763		0.391667	16.2702		4.04583	1.92378		1.55	5.38168		3.60417	2.52758		0.825	5.07836		0.220833	19.5541
4.125	5.57281		4.11667	1.73281		1.17917	4.67452		2.6875	0.828181		3.9	3.58064		3.73333	1.11064		0.391667	16.5752		4.05417	1.93678		1.53333	5.42367		3.6125	2.53959		0.825	5.12236		0.225	19.6661
4.125	5.63681		4.12917	1.78181		1.14167	4.7565		2.70417	0.829188		3.89583	3.58066		3.74583	1.11265		0.379167	16.9932		4.05833	1.95078		1.50833	5.46866		3.61667	2.55259		0.8125	5.16836		0.229167	19.7571
4.13333	5.70682		4.1125	1.82681		1.08333	4.84948		2.71667	0.832194		3.89583	3.58166		3.75833	1.11465		0.366667	17.2882		4.0625	1.96379		1.4875	5.52065		3.625	2.56359		0.795833	5.21335		0.241667	19.8481
4.125	5.78781		4.1	1.8568		1.02917	4.93545		2.72917	0.834199		3.89167	3.58167		3.77083	1.11666		0.345833	17.5952		4.05833	1.98178		1.45833	5.57264		3.62917	2.57759		0.7875	5.25735		0.245833	19.9291
4.1125	5.86481		4.09167	1.8838		1	5.01444		2.74167	0.835205		3.87917	3.58472		3.78333	1.11866		0.341667	17.9412		4.06667	1.99479		1.42917	5.60763		3.62083	2.58659		0.779167	5.31634		0.245833	20.0081
4.10417	5.9318		4.08333	1.90079		0.970833	5.08543		2.75	0.837209		3.89167	3.58267		3.79167	1.12167		0.316667	18.3771		4.05	2.01278		1.425	5.64963		3.62083	2.59459		0.7625	5.37233		0.2625	20.1631
4.1125	5.99281		4.08333	1.91679		0.954167	5.14642		2.75833	0.839212		3.89167	3.58267		3.80417	1.12367		0.304167	18.8771		4.0625	2.01879		1.37917	5.74161		3.6375	2.6036		0.745833	5.44333		0.266667	20.2351
4.075	6.04379		4.09167	1.9318		0.925	5.21841		2.76667	0.841216		3.8875	3.58369		3.8125	1.12668		0.308333	19.3341		4.0875	2.0418		1.33333	5.81259		3.65417	2.61661		0.729167	5.49732		0.2625	20.2861
4.12917	6.06981		4.10417	1.9518		0.9	5.2814		2.77917	0.843221		3.88333	3.5847		3.825	1.12968		0.304167	19.4981		4.07917	2.07679		1.31667	5.85758		3.65833	2.63061		0.7125	5.56031		0.254167	20.3011
4.14583	6.17482		4.1	1.9788		0.879167	5.33739		2.79583	0.845229		3.88333	3.5847		3.85833	1.1307		0.295833	19.5141		4.06667	2.11179		1.29583	5.90257		1.59583	4.0457		0.691667	5.5983
4.12083	6.25581		4.09167	1.9958		0.858333	5.40938		2.80833	0.846234		3.875	3.58573		3.87083	1.1367		0.345833	20.0002		4.05833	2.14178		1.28333	5.93556		1.49167	4.17466		0.691667	5.6173
4.10833	6.31081		4.11667	2.01181		0.820833	5.51736		2.8125	0.850236		3.875	3.58573		3.88333	1.14171		0.358333	20.3442		4.05417	2.17078		1.275	5.96456		1.42083	4.26562		0.6875	5.6593
4.1	6.3668		4.125	2.04181		0.775	5.57234		2.825	0.851242		3.86667	3.58776		3.89167	1.14471		0.379167	20.8482		4.04583	2.19178		1.26667	5.99456		1.37083	4.3446		0.675	5.6933
4.0875	6.4218		4.12917	2.06981		0.766667	5.71034		2.8375	0.853247		3.85417	3.5908		3.89583	1.14871		0.395833	21.2172		4.05	2.21078		1.25	6.04655		1.32083	4.43058		0.670833	5.72129
4.08333	6.48479		4.12917	2.09981		0.7375	5.78932		2.84583	0.856251		3.84583	3.59283		3.92083	1.15072		0.395833	21.3202		4.05	2.23278		1.22917	6.08354		1.2875	4.49257		0.658333	5.75229
4.06667	6.55079		4.12083	2.13181		0.725	5.84432		2.8625	0.858258		3.84583	3.59283		3.93333	1.15573		0.408333	21.4312		4.04583	2.24978		1.2125	6.11253		1.26667	4.56756		0.645833	5.78128
4.05833	6.60478		4.125	2.15381		0.716667	5.88631		2.87083	0.861262		3.84583	3.59283		3.96667	1.15774		0.408333	21.5352		4.05	2.26478		1.20417	6.13853		1.2	4.64553		0.641667	5.80228
4.05833	6.65478		4.12917	2.18081		0.7125	5.92731		2.88333	0.864267		3.85	3.59182		3.975	1.16475		0.4125	21.6172		4.05417	2.27878		1.2	6.15853		1.2	4.66953		0.633333	5.82428
4.05833	6.69878		4.1375	2.21182		0.704167	6.00331		2.89167	0.867271		3.85	3.59182		3.99167	1.16975		0.420833	21.6242		4.05833	2.29378		1.19167	6.17952		1.17083	4.75851		0.629167	5.84428
4.075	6.73679		4.12917	2.23781		0.6875	6.0733		2.90417	0.868276		3.85	3.59182		3.99167	1.17575		0.4	21.6292		4.04583	2.30678		1.18333	6.20052		1.12083	4.82349		0.625	5.86227
4.08333	6.77879		4.12917	2.27181		0.675	6.1293		2.91667	0.870282		3.84583	3.59283		3.98333	1.17875		0.395833	21.6302		4.08333	2.31279		1.17917	6.22252		1.10833	4.88249		0.616667	5.88227
4.09167	6.8198		4.125	2.30181		0.666667	6.17329		2.92917	0.871287		3.84167	3.59384		4.0125	1.17876		0.391667	21.6312		4.1125	2.33881		1.17083	6.24451		1.07083	4.95247		0.6125	5.90127
4.10417	6.8698		4.10833	2.32981		0.658333	6.21029		2.94167	0.874293		3.8375	3.59486		4.03333	1.18477					4.11667	2.36781		1.1625	6.26651		1.0375	4.99646		0.608333	5.92327
4.1125	6.93781		4.1375	2.35782		0.658333	6.23929		2.95417	0.875298		3.8375	3.59486		4.05	1.19178					4.12917	2.39981		1.1625	6.29151		1.01667	5.02145		0.604167	5.94527
4.09583	7.0038		4.12083	2.40281		0.658333	6.27129		2.96667	0.877304		3.84583	3.59283		4.06667	1.19779					4.12917	2.42681		1.15417	6.33251		1.01667	5.04045		0.595833	5.96726
4.09583	7.0578		4.12083	2.43981		0.654167	6.30429		2.98333	0.878311		3.83333	3.59587		4.075	1.20479					4.13333	2.45182		1.13333	6.3725		1.00833	5.09644		0.591667	5.98626
4.10417	7.1168		4.14167	2.48282		0.645833	6.33528		2.99583	0.879317		3.85	3.59182		4.0875	1.2108					4.13333	2.47782		1.10833	6.40949		0.975	5.14943		0.5875	6.00226
4.09583	7.1708		4.1375	2.52382		0.65	6.36329		3.00833	0.882322		3.87917	3.58572		4.1	1.2188					4.12083	2.50681		1.09583	6.44148		0.95	5.18742		0.583333	6.01726
4.1	7.2148		4.1125	2.55881		0.645833	6.40128		3.01667	0.885326		3.89167	3.58267		4.1	1.2278					4.12917	2.53081		1.0875	6.46648		0.933333	5.24541		0.579167	6.03725
4.07917	7.25179		4.12083	2.57681		0.6375	6.44328		3.025	0.887329		3.89167	3.58367		4.10833	1.23581					4.125	2.55481		1.08333	6.48948		0.929167	5.28741		0.575	6.05925
4.13333	7.27582		4.15833	2.62183		0.629167	6.47828		3.0375	0.888335		3.89167	3.58367		4.10833	1.24781					4.11667	2.57181		1.075	6.52147		0.8875	5.35939		0.566667	6.07825
4.175	7.39184		4.14167	2.66782		0.625	6.51027		3.05833	0.889344		3.8875	3.58569		4.10833	1.26181					4.11667	2.58581		1.05417	6.55446		0.854167	5.41338		0.5625	6.09325
4.15417	7.47383		4.14167	2.70382		0.625	6.56227		3.07083	0.89235		3.88333	3.5867		4.10833	1.27781					4.11667	2.60181		1.04583	6.57946		0.829167	5.44936		0.5625	6.10425
4.15417	7.52883		4.15	2.75682		0.6125	6.62927		3.08333	0.894355		3.87917	3.58772		4.1	1.2968					4.1125	2.61681		1.03333	6.60545		0.816667	5.50736		0.558333	6.11925
4.15833	7.57483		4.125	2.79681		0.604167	6.70427		3.09583	0.897361		3.88333	3.5867		4.1	1.3168					4.12083	2.63581		1.02917	6.63545		0.791667	5.55935		0.558333	6.13225
4.15	7.61782		4.13333	2.84182		0.5875	6.79526		3.10417	0.899364		3.88333	3.5867		4.09167	1.3388					4.12083	2.66281		1.00833	6.67644		0.704167	5.71631		0.558333	6.14625
4.15	7.66282		4.12917	2.87581		0.558333	6.83825		3.11667	0.90137		3.90417	3.58263		4.08333	1.35979					4.10417	2.6998		0.995833	6.71144		0.645833	5.82728		0.545833	6.20424
4.1375	7.70982		4.13333	2.91682		0.541667	7.00824		3.12917	0.903375		3.90417	3.58463		4.075	1.38379					4.09167	2.7348		0.979167	6.74443		0.595833	5.95326		0.5375	6.23824
4.12917	7.75582		4.14167	2.95782		0.520833	7.09123		3.14583	0.905383		3.9	3.58564		4.06667	1.40379					4.07917	2.76579		0.975	6.77743		0.566667	6.02425		0.5375	6.27424
4.12917	7.79781		4.13333	3.01182		0.5125	7.12823		3.15833	0.906388		3.89583	3.58666		4.0625	1.42279					4.075	2.79379		0.95	6.83442		0.554167	6.07224		0.525	6.31523
4.12083	7.83881		4.09167	3.0508		0.504167	7.16322		3.175	0.908395		3.87917	3.59072		4.05833	1.43778					4.08333	2.82779		0.929167	6.90441		0.545833	6.11824		0.5125	6.33523
4.12083	7.87981		4.10833	3.08981		0.504167	7.19422		3.1875	0.913401		3.87083	3.59274		4.05417	1.45278					4.08333	2.88079		0.904167	6.9784		0.520833	6.22523		0.516667	6.38423
4.12917	7.91881		4.09583	3.1268		0.495833	7.22522		3.19583	0.915404		3.85417	3.5958		4.075	1.47379					4.04167	2.92078		0.8875	7.04839		0.491667	6.33322		0.5	6.45622
4.15	7.95382		4.09167	3.1578		0.4875	7.25521		3.21667	0.916414		3.8375	3.59986		4.06667	1.49579					4.0375	2.93677		0.854167	7.16538		0.466667	6.50521		0.4875	6.52921
4.15833	8.00383		4.1	3.1788		0.4875	7.28521		3.20833	0.92041		3.81667	3.60393		4.05833	1.51678					4.0625	2.97979		0.820833	7.24636		0.441667	6.64719		0.475	6.59321
4.18333	8.05384		4.10417	3.1978		0.479167	7.31721		3.20417	0.922408		3.80833	3.60596		4.05833	1.53478					4.07083	3.00879		0.808333	7.31236		0.4125	6.75518		0.4625	6.6662
4.17917	8.08984		4.1125	3.22381		0.479167	7.34521		3.20833	0.92141		3.79583	3.609		4.05833	1.54978					4.0875	3.0358		0.783333	7.37634		0.416667	6.82418		0.4375	6.72619
4.18333	8.12584		4.1125	3.24881		0.470833	7.37421		3.22083	0.922416		3.79167	3.60902		4.05417	1.56878					4.1	3.0598		0.783333	7.43934		0.4	6.90518		0.420833	6.84418
4.19167	8.15884		4.125	3.27681		0.475	7.43221		3.23333	0.924421		3.7875	3.61003		4.05	1.58478					4.11667	3.08081		0.766667	7.50334		0.391667	6.96817		0.416667	6.88718
4.20833	8.19885		4.12083	3.30881		0.445833	7.5712		3.24167	0.924425		3.775	3.61307		4.05	1.59978					4.1125	3.10581		0.754167	7.54233		0.383333	7.05017		0.4125	6.92418
4.21667	8.24385		4.1125	3.34381		0.433333	7.66419		3.25417	0.92543		3.76667	3.6141		4.05	1.61478					4.11667	3.12481		0.745833	7.57033		0.370833	7.14316		0.383333	7.00217
4.175	8.27383		4.10417	3.3738		0.416667	7.76118		3.26667	0.928436		3.7625	3.61512		4.05	1.62978					4.12083	3.14381		0.741667	7.59533		0.3625	7.17316		0.379167	7.03817
4.24167	8.30286		4.10833	3.40781		0.404167	7.85218		3.275	0.929439		3.7625	3.61512		4.04583	1.64378					4.13333	3.15982		0.741667	7.61433		0.370833	7.31016		0.375	7.06316
4.2375	8.38086		4.0875	3.4368		0.391667	7.93517		3.27917	0.931441		3.75833	3.61513		4.04167	1.65878					4.1375	3.17882		0.741667	7.63533		0.3625	7.51816		0.370833	7.08416
4.225	8.43686		4.075	3.45879		0.375	7.99317		3.29167	0.932447		3.75	3.61716		4.04167	1.67178					4.13333	3.19682		0.733333	7.67532		0.345833	7.71115		0.370833	7.10016
4.22083	8.47386		4.075	3.47779		0.366667	8.00916		3.3	0.93445		3.74167	3.61819		4.0375	1.68577					4.13333	3.21182		0.729167	7.69432		0.341667	7.82415		0.366667	7.11316
4.2125	8.50485		4.11667	3.50881		0.366667	8.01516		3.30417	0.937452		3.72917	3.62023		4.03333	1.69877					4.1375	3.22482		0.725	7.71232		0.325	8.00214		0.3625	7.12616
4.2125	8.52885		4.10417	3.5568		0.329167	8.46114		3.325	0.936461		3.725	3.62124		4.025	1.71277					4.14167	3.23782		0.725	7.72232		0.320833	8.08214		0.341667	7.35815
4.22083	8.55585		4.05	3.59578		0.283333	8.91612		3.3375	0.939467		3.72083	3.62226		4.02083	1.72577					4.1375	3.24982		0.729167	7.74032		0.316667	8.30114		0.316667	7.57314
4.24583	8.58987		4.05	3.61478		0.233333	9.5021		3.35	0.941472		3.725	3.62024		4.01667	1.73877					4.1375	3.26082		0.720833	7.75932		0.291667	8.60713		0.279167	7.99012
4.25	8.64187		4.0375	3.63477		0.216667	9.9561		3.35833	0.944476		3.7625	3.61312		4.0125	1.74976					4.14583	3.27382		0.716667	7.77232		0.266667	9.29112		0.254167	8.19111
4.24167	8.68786		4.04583	3.65178		0.204167	10.4061		3.37083	0.945481		3.77083	3.61109		4.0125	1.75876					4.1375	3.28682		0.7125	7.78631		0.25	9.72311		0.241667	8.36011
4.2125	8.73885		4.04583	3.67378		0.204167	10.7461		3.37917	0.948485		3.76667	3.6121		4.00833	1.77076					4.12917	3.29581		0.708333	7.79931		0.2375	10.2291		0.220833	8.6791
4.16667	8.81283		4.07917	3.69979		0.208333	11.1071		3.39583	0.950492		3.76667	3.6121		4.00417	1.78276					4.20417	3.31385		0.720833	7.81432		0.229167	10.4991		0.216667	8.9011
4.1375	8.87082		4.06667	3.72979		0.2125	11.3751		3.4	0.952494		3.76667	3.6121		4.00417	1.79376					4.175	3.36283		0.708333	7.85031		0.229167	10.7251		0.2125	9.11909
4.1375	8.90782		4.07083	3.75879		0.220833	11.6441		3.40833	0.954498		3.7625	3.61312		4	1.80276					4.12917	3.42181		0.695833	7.88431		0.229167	10.9621		0.2125	9.29709
4.15417	8.94183		4.08333	3.79579		0.233333	11.8851		3.41667	0.956501		3.75833	3.61413		3.99583	1.81176					4.09583	3.4658		0.6875	7.9063		0.225	11.3271		0.208333	9.45209
4.18333	8.98384		4.06667	3.82979		0.245833	12.0951		3.42083	0.957503		3.75417	3.61514		3.98333	1.82075					4.0875	3.4978		0.679167	7.9213		0.220833	11.6701		0.208333	9.52609
4.20417	9.04485		4.07083	3.85679		0.25	12.2971		3.42917	0.958507		3.75417	3.61514		4.01667	1.82677					4.0875	3.5228		0.679167	7.9373		0.208333	12.1191		0.2125	9.68309
4.15417	9.14683		4.07917	3.88579		0.2625	12.4581		3.44167	0.960513		3.75833	3.61413		4.02917	1.83877					4.07917	3.54579		0.679167	7.9613		0.2125	12.5091		0.2	9.82709
4.14167	9.21682		4.07917	3.92079		0.270833	12.6681		3.45417	0.962518		3.7625	3.61312		4.03333	1.85377					4.0875	3.5668		0.675	7.9843		0.216667	12.9041		0.208333	10.1911
4.1375	9.26082		4.08333	3.95279		0.283333	12.8861		3.46667	0.963524		3.78333	3.60904		4.03333	1.87477					4.07917	3.58879		0.675	8.0163		0.204167	13.2561		0.191667	10.5561
4.1125	9.28381		4.075	3.98179		0.283333	13.0461		3.47917	0.966529		3.7875	3.60803		4.03333	1.89077					4.07083	3.61179		0.6625	8.04529		0.208333	13.5611		0.183333	10.7761
4.18333	9.33184		4.09583	4.0138		0.291667	13.2051		3.48333	0.967531		3.7875	3.60903		4.03333	1.90877					4.05833	3.63878		0.6625	8.06829		0.204167	14.2361		0.179167	10.8871
4.175	9.42083		4.10833	4.06481		0.291667	13.4101		3.49583	0.969536		3.8	3.60599		4.0375	1.92877					4.04167	3.66178		0.658333	8.12029		0.2	14.5741		0.183333	11.0121
4.16667	9.49683		4.10417	4.1108		0.295833	13.5901		3.50417	0.97254		3.77917	3.61106		4.0375	1.94777					4.04167	3.67878		0.65	8.17029		0.191667	15.0911		0.179167	11.2141
4.15	9.57282		4.10417	4.1498		0.3	13.6921		3.5125	0.973544		3.8	3.60599		4.025	1.96577					4.0375	3.69877		0.6375	8.23728		0.191667	15.4691		0.175	11.3291
4.14167	9.64382		4.1	4.1958		0.308333	13.7721		3.52083	0.975547		3.86667	3.59276		4.05	1.98278					4.0375	3.71677		0.625	8.28327		0.191667	15.7861		0.175	11.4661
4.13333	9.70282		4.1125	4.24481		0.316667	13.9161		3.52917	0.977551		3.90833	3.58562		4.05	2.00778					4.04167	3.73178		0.629167	8.33728		0.191667	16.0171		0.175	11.6221
4.13333	9.74982		4.07917	4.29179		0.325	14.1391		3.53333	0.979553		3.92083	3.58757		4.04583	2.02878					4.04167	3.74678		0.595833	8.45326		0.191667	16.2821		0.175	11.7601
4.12083	9.80481		4.075	4.32479		0.320833	14.3301		3.54167	0.981557		3.925	3.59156		4.04167	2.04678					4.04167	3.75978		0.5875	8.50026		0.195833	16.4801		0.175	11.8501
4.125	9.85781		4.08333	4.34779		0.329167	14.4741		3.54583	0.982558		3.93333	3.59253		4.04583	2.06478					4.04167	3.77278		0.575	8.53925		0.195833	16.6081		0.175	11.9591
4.15417	9.92083		4.07917	4.38679		0.333333	14.6451		3.55417	0.983562		3.93333	3.59453		4.04167	2.08178					4.04167	3.78878		0.566667	8.57725		0.195833	16.7541		0.175	12.0641
4.15833	10.0338		4.0625	4.41879		0.333333	14.7771		3.55833	0.985564		3.92917	3.59654		4.03333	2.09877					4.04583	3.80578		0.5625	8.61125		0.2	16.8741		0.170833	12.1321
4.19583	10.1238		4.05	4.44078		0.3375	14.8721		3.57083	0.986569		3.925	3.59756		4.03333	2.11277					4.04583	3.82378		0.558333	8.63825		0.2	17.0291		0.1875	12.4131
4.2125	10.2169		4.0625	4.45779		0.333333	14.9861		3.57917	0.988573		3.925	3.59756		4.03333	2.12577					4.05	3.83878		0.55	8.66824		0.204167	17.3531		0.1875	12.5631
4.22917	10.3149		4.05417	4.47478		0.333333	15.0671		3.59583	0.99058		3.92083	3.59857		4.03333	2.13977					4.03333	3.85577		0.545833	8.69124		0.204167	17.6141		0.191667	12.6741
4.22083	10.3809		4.05	4.48978		0.333333	15.1381		3.6	0.993582		3.92083	3.59857		4.03333	2.15177					4.025	3.86577		0.5375	8.71124		0.2	17.8461		0.191667	12.7361
4.19167	10.4318		4.07083	4.50179		0.3375	15.2361		3.60833	0.995586		3.92083	3.60057		4.03333	2.16477					4.05417	3.88778		0.5375	8.72824		0.2	18.0611		0.1875	12.7641
4.14167	10.4668		4.0875	4.5238		0.3375	15.4481		3.62083	0.997591		3.92917	3.59855		4.02917	2.18077					4.0625	3.90579		0.529167	8.75423		0.195833	18.6281		0.191667	12.7961
4.17917	10.5248		4.09583	4.5478		0.341667	15.6672		3.62917	0.999595		3.93333	3.59853		4.02917	2.19277					4.0625	3.95079		0.520833	8.77723		0.2	19.1421		0.2	12.9171
4.1625	10.5998		4.1	4.5778		0.341667	15.8932		3.6375	1.0016		3.93333	3.59953		4.05	2.20978					4.0625	3.98779		0.520833	8.79123		0.1875	19.7581		0.2	12.9831
4.15833	10.6478		4.10417	4.6078		0.345833	16.0852		3.65	1.0026		3.92917	3.60054		4.05	2.22978					4.04583	4.03078		0.516667	8.81223		0.1875	20.0891		0.204167	13.0771
4.14583	10.6928		4.1	4.6358		0.345833	16.2872		3.65833	1.00561		3.925	3.60156		4.05	2.24878					4.0375	4.05977		0.5125	8.84823		0.1875	20.3241		0.208333	13.2061
4.12917	10.7448		4.1125	4.66881		0.35	16.4272		3.66667	1.00761		3.92917	3.60155		4.04583	2.27278					4.02083	4.08677		0.5	8.88022		0.191667	20.7671		0.208333	13.3181
4.12083	10.8008		4.1125	4.70381		0.35	16.5182		3.675	1.00962		3.93333	3.60153		4.0375	2.29677					4.03333	4.10877		0.5125	8.91423		0.195833	21.2181		0.2125	13.4081
4.11667	10.8438		4.11667	4.74381		0.354167	16.5892		3.68333	1.01362		3.93333	3.60353		4.02917	2.31977					4.0375	4.13277		0.504167	8.97122		0.195833	21.5341		0.216667	13.4601
4.125	10.8738		4.07917	4.77179		0.358333	16.6912		3.69167	1.01562		3.93333	3.60353		4.025	2.34277					4.03333	4.15477		0.4625	9.1292		0.175	21.6221		0.220833	13.5801
4.1375	10.9018		4.125	4.79381		0.358333	16.8532		3.70417	1.01763		3.94167	3.6035		4.02917	2.36177					4.02917	4.17577		0.433333	9.27219					0.220833	13.6551
4.15	10.9318		4.1375	4.85182		0.354167	17.0342		3.70417	1.02163		3.95833	3.60245		4.04167	2.39078					4.03333	4.19377		0.425	9.35619					0.229167	13.7721
4.15833	10.9748		4.12917	4.90881		0.35	17.2992		3.70833	1.02263		3.98333	3.60336		4.03333	2.42077					4.025	4.21377		0.4125	9.42918					0.233333	13.9101
4.15	11.0258		4.11667	4.94881		0.333333	17.6671		3.72083	1.02364		4.01667	3.60725		4.025	2.44377					4.025	4.22677		0.4	9.54318					0.245833	14.0711
4.1625	11.0808		4.10417	4.9838		0.304167	18.0621		3.72917	1.02764		4.02083	3.61123		4.01667	2.46377					4.02917	4.24177		0.379167	9.64717					0.25	14.1671
4.14583	11.1358		4.10833	5.01281		0.279167	18.4661		3.7375	1.03164		4.00833	3.61627		4.02083	2.47977					4.025	4.26277		0.366667	9.71016					0.254167	14.3201
4.13333	11.1878		4.12083	5.05781		0.275	18.6651		3.75417	1.03265		4	3.6203		4.02083	2.49777					4.01667	4.28176		0.35	9.77415					0.254167	14.4251
4.125	11.2428		4.09583	5.0888		0.254167	19.0501		3.7625	1.03465		3.975	3.62639		4.02083	2.51377					4.01667	4.29877		0.345833	9.79815					0.2625	14.6181
4.15417	11.2888		4.10833	5.12481		0.2375	19.0701		3.77083	1.03866		3.9375	3.63452		4.01667	2.52777					4.01667	4.31677		0.308333	10.1261					0.254167	14.8351
4.1875	11.3458		4.0875	5.1618		0.25	19.0921		3.77917	1.04166		3.95	3.63147		4.02083	2.54077					4	4.33376		0.283333	10.4641					0.254167	14.9891
4.2375	11.4109		4.06667	5.18579		0.254167	19.8941		3.78333	1.04466		3.95417	3.63046		4.01667	2.55777					3.98333	4.34475		0.270833	10.7771					0.245833	15.1891
4.24583	11.4699		4.06667	5.20479		0.258333	20.3311		3.79167	1.04667		3.95	3.63147		4.01667	2.57277					3.99167	4.35175		0.245833	11.0241					0.241667	15.3721
4.20833	11.5738		4.07083	5.22479		0.270833	20.6171		3.8	1.04867		3.94583	3.63149		4.02083	2.58777					4.03333	4.36877		0.254167	11.5051					0.229167	15.6241
4.17917	11.6798		4.0875	5.2548		0.270833	20.9201		3.80833	1.05167		3.93333	3.63553		4.025	2.60077					4.025	4.39377		0.2625	11.8121					0.225	15.9761
4.14583	11.7078		4.075	5.28879		0.2875	21.1751		3.81667	1.05568		3.925	3.63656		4.025	2.61477					4.0125	4.41476		0.266667	12.1321					0.216667	16.2681
4.2	11.7388		4.11667	5.32681		0.295833	21.3251		3.82083	1.05868		3.92083	3.63857		4.02917	2.63377					4.025	4.43077		0.266667	12.3651					0.2125	16.5031
4.19167	11.7968		4.1125	5.38681		0.304167	21.4551		3.82917	1.06068		3.9	3.64164		4.025	2.65077					4.04583	4.45378		0.270833	12.5381					0.195833	16.7251
4.19167	11.8398		4.10833	5.43181		0.316667	21.5971		3.83333	1.06368		3.88333	3.6457		4.02917	2.66777					4.05	4.47878		0.275	12.7791					0.1875	16.7391
4.175	11.8898		4.10833	5.47881		0.325	21.7671		3.84167	1.06569		3.86667	3.64876		4.0375	2.68677					4.05417	4.49878		0.279167	13.0351					0.1875	17.0191
4.14167	11.9468		4.10417	5.5168		0.3375	21.9761		3.84583	1.06969		3.85	3.65182		4.03333	2.70277					4.05417	4.51778		0.3	13.2841					0.175	17.4271
4.14583	11.9878		4.08333	5.54579		0.345833	22.1872		3.85417	1.07269		3.84167	3.65384		4.0375	2.71977					4.07083	4.53679		0.3125	13.6311					0.1625	17.7221
4.13333	12.0358		4.07083	5.56479		0.35	22.4022		3.85417	1.07669		3.83333	3.65387		4.04167	2.73678					4.06667	4.55879		0.316667	13.8391					0.154167	18.0621
4.12917	12.0878		4.06667	5.57879		0.358333	22.6262		3.8625	1.0787		3.82083	3.65592		4.05833	2.75478					4.05833	4.57878		0.320833	14.0111					0.145833	18.4661
4.1125	12.1378		4.09583	5.5958		0.370833	22.7982		3.87083	1.0837		3.80417	3.65897		4.04583	2.78578					4.05417	4.59978		0.320833	14.1921					0.141667	18.6981
4.12917	12.1868		4.1375	5.63382		0.354167	22.8462		3.87917	1.0857		3.79583	3.66		4.03333	2.80277					4.04583	4.61978		0.329167	14.4961					0.141667	18.8581
4.12917	12.2338		4.12083	5.69081					3.8875	1.08871		3.79167	3.66102		4.05833	2.82778					4.04167	4.63778		0.325	14.7221					0.141667	19.1541
4.1375	12.2748		4.07917	5.72279					3.89583	1.09271		3.77917	3.66106		4.0625	2.86379					4.02083	4.65277		0.320833	14.9071					0.145833	19.3981
4.15417	12.3188		4.07083	5.73879					3.90417	1.09472		3.77083	3.66209		4.05	2.89478					4.04167	4.66278		0.316667	15.0931					0.145833	19.5431
4.15417	12.3888		4.09583	5.7598					3.90833	1.09872		3.76667	3.6631		4.04167	2.91878					4.05	4.67778		0.3125	15.3571					0.15	19.7651
4.125	12.4598		4.10417	5.7908					3.91667	1.10272		3.78333	3.65904		4.04167	2.94278					4.04583	4.69678		0.308333	15.7421					0.158333	19.9191
4.1	12.5168		4.10417	5.8238					3.925	1.10672		3.8	3.65599		4.03333	2.96377					4.04583	4.71378		0.3	16.0661					0.158333	20.0591
4.0875	12.5588		4.10417	5.8578					3.93333	1.11173		3.82083	3.65292		4.05417	2.98278					4.05417	4.73278		0.291667	16.0801					0.1625	20.1751
4.10417	12.6108		4.1	5.8938					3.94167	1.11673		3.8375	3.64986		4.06667	3.01379					4.05417	4.75378		0.320833	16.3201					0.166667	20.3261
4.10417	12.6428		4.09583	5.9258					3.95	1.12174		3.85833	3.64579		4.05417	3.04278					4.05833	4.77378		0.325	16.6471					0.170833	20.4921
4.1125	12.6838		4.09167	5.9508					3.95833	1.12674		3.85833	3.64679		4.04167	3.06378					4.04167	4.78878		0.320833	17.0831					0.175	20.6451
4.1375	12.7378		4.08333	5.97479					3.95417	1.13374		3.8625	3.64577		4.03333	3.08377					4.02917	4.79777		0.3125	17.2951					0.166667	20.7331
4.1625	12.8178		4.0875	5.9968					3.95417	1.13674		3.8625	3.64577		4.03333	3.09877					4.02917	4.80277		0.325	17.4921					0.183333	20.9221
4.17917	12.9058		4.09167	6.0188					3.975	1.14075		3.87917	3.64472		4.03333	3.11377					4.05417	4.80878		0.320833	17.8231					0.191667	21.2341
4.12917	12.9668		4.10417	6.0418					3.97917	1.14575		3.8875	3.64269		4.0375	3.13077					4.08333	4.82179		0.308333	18.2081					0.195833	21.5161
4.09167	12.9948		4.10417	6.0698					3.99167	1.14975		3.94167	3.6325		4.02917	3.14577					4.10417	4.8398		0.304167	18.4891					0.204167	21.6901
4.1625	13.0338		4.10833	6.09781					4.00417	1.15576		3.96667	3.62742		4.02083	3.15877					4.12083	4.86381		0.3	18.8741					0.2125	21.8901
4.16667	13.1038		4.09167	6.1248					4.0125	1.16176		3.97083	3.6274		4.02917	3.17077					4.11667	4.89281		0.2875	19.2511					0.2125	22.0041
4.15833	13.1508		4.07083	6.14179					4.02083	1.16877		3.94167	3.6335		4.02083	3.18277					4.125	4.91281		0.275	19.6321					0.220833	22.1211
4.1875	13.1898		4.125	6.16381					4.02083	1.17777		3.95833	3.63045		4.02083	3.19277					4.125	4.93681		0.275	19.9021					0.220833	22.2281
4.19583	13.2388		4.14583	6.20982					4.025	1.18577		3.98333	3.62636		4.01667	3.20577					4.13333	4.95882		0.270833	20.2111					0.229167	22.3371
4.175	13.2938		4.14583	6.26182					4.025	1.19377		3.99583	3.62732		4.01667	3.21576					4.12083	4.98281		0.270833	20.4921					0.233333	22.4221
4.15	13.3608		4.1375	6.30982					4.025	1.20577		3.99167	3.62933		4.0125	3.22576					4.11667	5.00181		0.270833	20.7241					0.225	22.4391
4.1125	13.4348		4.12917	6.35182					4.02083	1.21877		3.9875	3.63235		4.00833	3.23476					4.11667	5.01981		0.279167	21.1011					0.220833	22.4411
4.09583	13.4938		4.12083	6.38981					4.025	1.23077		4	3.6313		4.0125	3.24476					4.11667	5.03681		0.279167	21.5311
4.09583	13.5398		4.10833	6.42581					4.02083	1.24677		4.00417	3.63429		4.00833	3.25576					4.12083	5.05081		0.2875	21.7531
4.1125	13.5758		4.1	6.4558					4.01667	1.26277		3.99583	3.63732		4.0125	3.26576					4.125	5.06881		0.295833	21.9001
4.125	13.6148		4.10833	6.48781					4.00833	1.27576		3.9875	3.63935		4.00833	3.27976					4.14583	5.09282		0.2875	21.9731
4.14167	13.6578		4.10417	6.5198					4.00833	1.28876		3.975	3.64339		4.01667	3.29377					4.14167	5.11582		0.283333	21.9791
4.15833	13.6998		4.1	6.5488					4.00417	1.30076		3.9625	3.64643		4.0125	3.30876					4.14167	5.13682
4.1625	13.7578		4.0875	6.5798					4.00417	1.31176		3.95	3.64947		4.025	3.31877					4.14167	5.15682
4.14167	13.8398		4.075	6.60879					4.00833	1.32376		3.9375	3.65252		4.0375	3.33577					4.14167	5.17382
4.13333	13.8998		4.06667	6.63279					4.0125	1.33576		3.92917	3.65455		4.04167	3.35278					4.14583	5.19082
4.14167	13.9438		4.0625	6.65779					4.0125	1.34676		3.91667	3.65659		4.04583	3.36978					4.15417	5.20983
4.15833	13.9838		4.07917	6.68279					4.01667	1.35877		3.91667	3.65659		4.04583	3.38478					4.15833	5.23283
4.20833	14.0578		4.08333	6.71379					4.02083	1.36877		3.91667	3.65659		4.04583	3.39778					4.15417	5.25983
4.16667	14.1238		4.09167	6.7458					4.02083	1.38177		3.90833	3.65862		4.04167	3.40878					4.1625	5.29683
4.125	14.1548		4.09167	6.7818					4.03333	1.39177		3.89583	3.66066		4.05	3.41978					4.12083	5.35681
4.15	14.1868		4.0875	6.8188					4.0375	1.40477		3.89167	3.66267		4.04583	3.42978					4.07083	5.39379
4.14583	14.2868		4.08333	6.85579					4.04167	1.41778		3.89583	3.66166		4.05	3.43978					4.1	5.4278
4.125	14.3668		4.07917	6.89379					4.04583	1.42878		3.89583	3.66066		4.04583	3.44778					4.10417	5.4928
4.10833	14.4238		4.075	6.92579					4.05417	1.44078		3.89167	3.66267		4.0375	3.45677					4.125	5.54581
4.1	14.4788		4.075	6.95779					4.0625	1.45679		3.9125	3.6576		4.02917	3.46177					4.12917	5.59481
4.08333	14.5258		4.075	6.98779					4.07083	1.47279		3.94583	3.65049		4.03333	3.46477					4.13333	5.64082
4.07917	14.5618		4.08333	7.01079					4.06667	1.49079		3.95	3.64947		4.05417	3.47278					4.15417	5.67783
4.10833	14.6078		4.07917	7.03579					4.0625	1.50579		3.94583	3.65049		4.06667	3.47979					4.18333	5.73684
4.10833	14.6588		4.07917	7.04979					4.05833	1.51978		3.95417	3.64846		4.06667	3.48979					4.17917	5.80284
4.10833	14.6998		4.11667	7.08081					4.05833	1.53178		3.96667	3.64642		4.07917	3.49779					4.17917	5.85684
4.11667	14.7248		4.1125	7.11681					4.05833	1.54078		3.98333	3.64336		4.0875	3.5098					4.175	5.91783
4.12917	14.7478		4.1125	7.14481					4.05833	1.54978		3.9875	3.64435		4.0875	3.5238					4.16667	5.97883
4.15	14.7728		4.1125	7.17181					4.075	1.55879		3.97917	3.64737		4.09167	3.5358					4.16667	6.03883
4.16667	14.8078		4.10833	7.19781					4.08333	1.57479		3.975	3.64939		4.09167	3.5498					4.13333	6.12382
4.1625	14.8438		4.10833	7.21981					4.0875	1.5888		3.94583	3.65649		4.10417	3.5648					4.05833	6.19978
4.15833	14.8928		4.10833	7.24281					4.0875	1.6038		3.91667	3.66159		4.11667	3.58681					4.04583	6.22578
4.12917	14.9558		4.10833	7.26581					4.0875	1.6208		3.9375	3.65852		4.12083	3.60781					4.0875	6.2878
4.12083	15.0048		4.10833	7.28781					4.0875	1.6388		3.9625	3.65343		4.125	3.63281					4.07917	6.34679
4.12083	15.0378		4.1	7.3138					4.09167	1.6588		3.95833	3.65445		4.125	3.65981					4.0625	6.38879
4.12917	15.0688		4.09167	7.3348					4.1	1.6798		3.95417	3.65546		4.13333	3.68782					4.0625	6.42279
4.14167	15.0988		4.09167	7.3568					4.09167	1.7108		3.95417	3.65546		4.13333	3.71382					4.05417	6.45478
4.15	15.1278		4.09583	7.3798					4.08333	1.73779		3.95417	3.65546		4.13333	3.73582					4.0375	6.48077
4.17917	15.1608		4.08333	7.40279					4.075	1.76179		3.94583	3.65749		4.12917	3.75781					4.0375	6.50377
4.17917	15.1998		4.09167	7.4208					4.07083	1.78679		3.9375	3.65952		4.12917	3.77581					4.03333	6.52777
4.17917	15.2338		4.09583	7.4448					4.0625	1.81179		3.925	3.66156		4.125	3.79381					4.025	6.55077
4.2125	15.2749		4.09167	7.4708					4.05417	1.83378		3.9125	3.6646		4.125	3.80781					4.025	6.57077
4.19583	15.3478		4.09167	7.4968					4.05	1.85578		3.9	3.66764		4.12917	3.82281					4.025	6.59177
4.15417	15.3818		4.1	7.5258					4.05	1.87978		3.8875	3.67069		4.11667	3.83881					4.02917	6.60977
4.2	15.4888		4.12083	7.57381					4.05	1.90678		3.875	3.67273		4.15417	3.84783					4.03333	6.63277
4.1875	15.5858		4.10417	7.6258					4.025	1.92877		3.8625	3.67577		4.17083	3.87983					4.01667	6.65577
4.20417	15.6468		4.0875	7.6708					4.02083	1.94277		3.85	3.67782		4.1625	3.92283					3.99583	6.67076
4.22083	15.7129		4.0875	7.7088					4.02083	1.95777		3.8375	3.68086		4.1375	3.96182					4.06667	6.71079
4.2125	15.7679		4.09583	7.7398					4.01667	1.97277		3.825	3.6819		4.12083	3.99481					4.05	6.76678
4.19583	15.8278		4.09583	7.7678					4.01667	1.98577		3.85	3.67782		4.1	4.0298					4.04583	6.80578
4.15833	15.9108		4.10417	7.7908					4.02083	1.99777		3.86667	3.67376		4.07917	4.06379					4.04583	6.83978
4.17917	15.9628		4.1125	7.81581					4.02083	2.01277		3.87917	3.67072		4.06667	4.09079					4.05417	6.86778
4.19167	16.0008		4.10417	7.8368					4.02083	2.02977		3.89583	3.66766		4.06667	4.11979					4.0625	6.89879
4.2125	16.0299		4.10833	7.85881					4.02083	2.04577		3.92917	3.66055		4.0625	4.14579					4.07917	6.93379
4.23333	16.0599		4.10833	7.87781					4.025	2.06377		3.94167	3.6585		4.05833	4.17178					4.075	6.97779
4.25417	16.0949		4.1125	7.89781					4.025	2.08377		3.94583	3.65749		4.05833	4.19278					4.05833	7.02378
4.275	16.1419		4.1	7.9178					4.025	2.10377		3.94167	3.6585		4.0625	4.20979					4.04583	7.05678
4.27917	16.1919		4.10417	7.9328					4.025	2.12177		3.94167	3.6585		4.06667	4.22679					4.04583	7.08378
4.29583	16.2499		4.15833	7.96483					4.025	2.14177		3.94167	3.6585		4.075	4.24579					4.05833	7.10878
4.29583	16.3089		4.13333	8.00882					4.03333	2.16077		3.94583	3.65749		4.06667	4.26479					4.04583	7.14278
4.3	16.3619		4.11667	8.02881					4.03333	2.18077		3.95	3.65747		4.05833	4.28278					4.05833	7.17678
4.3125	16.4149		4.17917	8.07784					4.0375	2.19777		3.96667	3.65442		4.05417	4.30078					4.05417	7.20778
4.31667	16.4719		4.175	8.12683					4.04167	2.21578		3.9875	3.65435		4.05417	4.31778					4.07083	7.23779
4.26667	16.5099		4.175	8.16784					4.04583	2.23278		4.0125	3.65526		4.0625	4.33279					4.05	7.28878
4.24167	16.5269		4.17083	8.20183					4.04583	2.24978		4.01667	3.66025		4.0625	4.35279					4.02083	7.31277
4.32083	16.5539		4.16667	8.23783					4.04583	2.26778		4.0125	3.66426		4.0625	4.36979					4.03333	7.32777
4.32083	16.6089		4.19167	8.27684					4.05	2.28778		4.02917	3.6652		4.06667	4.38879					4.0375	7.34677
4.29167	16.6509		4.175	8.32784					4.05417	2.30678		4.05417	3.67112		4.06667	4.40479					4.03333	7.36477
4.3125	16.6849		4.1375	8.39082					4.05417	2.32678		4.01667	3.68125		4.07083	4.42079					4.04167	7.38378
4.32083	16.7309		4.10833	8.45881					4.05833	2.35078		4.01667	3.68125		4.07917	4.43679					4.0375	7.40677
4.31667	16.7719		4.09167	8.5068					4.0625	2.37579		4.04167	3.68216		4.07917	4.45479					4.0375	7.43177
4.32083	16.8139		4.09167	8.5418					4.075	2.40379		4.03333	3.68919		4.08333	4.47079					4.03333	7.45677
4.30833	16.8549		4.1125	8.57681					4.07083	2.43579		4.1	3.69796		4.0875	4.4868					4.02917	7.48077
4.32083	16.8869		4.10417	8.6088					4.0625	2.46079		4.0875	3.725		4.09167	4.5018					4.02083	7.50477
4.31667	16.9299		4.1125	8.65181					4.0625	2.48379		4.08333	3.75702		4.09167	4.5208					4.01667	7.52477
4.325	16.9679		4.09583	8.6968					4.05833	2.50678		4.04583	3.78515		4.09167	4.5398					4.00417	7.54276
4.325	17.0129		4.09167	8.7308					4.05833	2.52678		4.03333	3.80319		4.09167	4.5578					3.99167	7.55475
4.32083	17.0539		4.08333	8.74879					4.05833	2.54678		4.02083	3.81723		4.09167	4.5808					3.98333	7.56375
4.325	17.0939		4.10417	8.7688					4.05833	2.56578		4.00417	3.82829		4.0875	4.6008					4.0125	7.57376
4.3375	17.1389		4.10833	8.78581					4.06667	2.58879		3.99583	3.83532		4.08333	4.61979					4.01667	7.59076
4.3375	17.1809		4.1125	8.80481					4.05833	2.61578		3.99167	3.84433		4.07917	4.63879					4.0125	7.60776
4.33333	17.2229		4.13333	8.82682					4.05417	2.63878		3.9875	3.85035		4.06667	4.65679					4.00833	7.62376
4.34167	17.2619		4.1375	8.85282					4.05417	2.65978		3.98333	3.85736		4.05	4.66878					4.00833	7.63776
4.35	17.3089		4.14167	8.87582					4.05417	2.68478		3.97917	3.86237		4.08333	4.67679					4.00833	7.65376
4.36667	17.3579		4.1375	8.89882					4.05	2.70778		3.98333	3.86736		4.09167	4.6988					4.00833	7.66676
4.35417	17.4109		4.14583	8.91782					4.04583	2.72878		3.98333	3.87336		4.0875	4.7218					4.0125	7.67976
4.34167	17.4529		4.15833	8.94183					4.05	2.74978		3.95417	3.88246		4.09167	4.7398					4.0125	7.69676
4.34167	17.4879		4.15833	8.97283					4.05417	2.77178		3.94167	3.8855		4.09167	4.7578					4.0125	7.71576
4.3375	17.5169		4.15	9.00282					4.05833	2.79578		3.95417	3.88246		4.0875	4.7748					4.0125	7.73276
4.34167	17.5469		4.14583	9.03282					4.05	2.82078		3.9625	3.88543		4.0875	4.7888					4	7.74976
4.35	17.5779		4.14167	9.06582					4.02917	2.83977		3.9625	3.88943		4.09167	4.8058					3.98333	7.76275
4.35417	17.6169		4.15	9.10282					4.02917	2.85177		3.95417	3.89346		4.09167	4.8228					3.99583	7.76976
4.32083	17.6399		4.14167	9.14882					4.0375	2.86677		3.95	3.89547		4.08333	4.84279					4.0375	7.78977
4.3875	17.6749		4.14583	9.18182					4.04583	2.88378		3.94583	3.89749		4.10417	4.8658					4.03333	7.82277
4.3875	17.7349		4.15	9.21582					4.05	2.90178		3.94583	3.89849		4.10417	4.8888					4.02917	7.84977
4.37083	17.7829		4.125	9.24381					4.04583	2.92278		3.94167	3.9015		4.10833	4.90881					4.025	7.87277
4.37083	17.8199		4.12917	9.25982					4.04583	2.94078		3.9375	3.90352		4.10833	4.92581					4.025	7.89077
4.36667	17.8549		4.15833	9.28883					4.05	2.96178		3.93333	3.90553		4.1125	4.94181					4.04167	7.91078
4.36667	17.8879		4.15	9.31882					4.05417	2.98178		3.92083	3.90757		4.10833	4.95781					4.04167	7.93378
4.37917	17.9209		4.14167	9.34182					4.05	3.00378		3.90417	3.91163		4.10417	4.9718					4.04583	7.95678
4.38333	17.9589		4.1375	9.37282					4.05417	3.02478		3.89167	3.91367		4.1	4.9868					4.04583	7.97778
4.38333	17.9979		4.125	9.40881					4.05833	3.04878		3.87917	3.91672		4.09583	4.9978					4.04583	8.00078
4.38333	18.0359		4.13333	9.45682					4.05833	3.07078		3.87083	3.91874		4.1	5.0098					4.05417	8.02578
4.39583	18.0779		4.1125	9.50181					4.05417	3.09078		3.8625	3.92077		4.09583	5.0238					4.04167	8.05878
4.40833	18.1309		4.10417	9.5398					4.05833	3.10878		3.84583	3.92483		4.09167	5.0358					4.03333	8.08877
4.40417	18.1809		4.09583	9.5708					4.05833	3.12578		3.84167	3.92484		4.0875	5.0468					4.03333	8.11477
4.40833	18.2319		4.09167	9.5968					4.0625	3.14279		3.85417	3.9218		4.0875	5.0558					4.02917	8.15277
4.42083	18.2889		4.10417	9.6258					4.06667	3.15979		3.85417	3.9218		4.0875	5.0678					4	8.17776
4.42083	18.3479		4.1	9.6558					4.06667	3.17779		3.85	3.92282		4.0875	5.0788					4.02917	8.18877
4.44167	18.43		4.0875	9.6818					4.05833	3.19578		3.84583	3.92383		4.0875	5.0898					4.04167	8.22178
4.45	18.513		4.07917	9.70379					4.05417	3.21178		3.84167	3.92484		4.0875	5.1018					4.03333	8.24977
4.4375	18.584		4.07083	9.72079					4.05417	3.23078		3.8375	3.92586		4.0875	5.1158					4.03333	8.27077
4.40833	18.6279		4.075	9.73779					4.05	3.24678		3.83333	3.92687		4.10417	5.1368					4.04167	8.29578
4.375	18.6509		4.075	9.75179					4.05	3.25978		3.82083	3.92892		4.12083	5.16281					4.04583	8.32178
4.46667	18.699		4.07917	9.76779					4.05	3.27578		3.81667	3.92993		4.11667	5.19481					4.04583	8.35078
4.47917	18.806		4.07917	9.78279					4.0625	3.28979		3.81667	3.92993		4.1125	5.22581					4.04167	8.37878
4.44583	18.89		4.075	9.79679					4.06667	3.30779		3.8125	3.93094		4.10417	5.2578					4.05	8.40678
4.4	18.9289		4.075	9.80979					4.07083	3.32679		3.80833	3.93196		4.1125	5.28581					4.0625	8.43979
4.375	18.9479		4.07917	9.82279					4.07083	3.34379		3.8	3.93399		4.11667	5.31481					4.05833	8.47078
4.35833	18.9599		4.07917	9.83679					4.075	3.35979		3.79167	3.93502		4.125	5.34481					4.05833	8.49778
4.35	18.9669		4.09583	9.8508					4.07917	3.37579		3.78333	3.93604		4.125	5.37881					4.03333	8.51877
4.3375	18.9739		4.09583	9.8738					4.0875	3.3928		3.775	3.93807		4.125	5.40781					4.04167	8.53178
4.32917	18.9789		4.09167	9.8968					4.0875	3.4098		3.7625	3.94012		4.125	5.43381					4.07083	8.54979
4.325	18.9829		4.09583	9.9188					4.09583	3.4258		3.76667	3.9391		4.125	5.45781					4.07083	8.57679
4.32083	18.9859		4.09583	9.9478					4.09583	3.4408		3.77917	3.93606		4.09583	5.4788					4.0625	8.60179
4.3125	18.9899		4.1	9.9718					4.10833	3.45481		3.76667	3.9391		4.10833	5.49581					4.075	8.62079
4.30833	18.9929		4.1	10.0008					4.10833	3.47181		3.78333	3.93504		4.1125	5.54081					4.07083	8.64679
4.30417	18.9939		4.09583	10.0248					4.1125	3.48481		3.84167	3.92384		4.09583	5.5828					4.07917	8.67179
4.3	18.9969		4.09583	10.0468					4.12083	3.49881		3.875	3.91673		4.09167	5.6168					4.07083	8.69979
4.3	18.9979		4.1	10.0698					4.125	3.51481		3.875	3.91673		4.0875	5.6478					4.05	8.72578
4.29583	19.0009		4.12083	10.0978					4.1375	3.53382		3.925	3.90656		4.0875	5.6688					4.02917	8.74177
4.29167	19.0019		4.09583	10.1248					4.14167	3.55682		3.94583	3.90449		4.0875	5.6898					4.02917	8.75077
4.29167	19.0039		4.14167	10.1448					4.14583	3.58182		3.95833	3.90744		4.0875	5.7078					4.05833	8.77278
4.2875	19.0049		4.18333	10.2148					4.11667	3.60281		3.9875	3.90935		4.10833	5.72981					4.05	8.79678
4.28333	19.0069		4.1375	10.2988					4.11667	3.61481		3.97917	3.91637		4.1	5.7518					4.04167	8.81878
4.28333	19.0069		4.13333	10.3418					4.12083	3.63081		3.97083	3.9194		4.1	5.7708					4.07083	8.83979
4.27917	19.0089		4.15417	10.3898					4.12083	3.64781		3.98333	3.92236		4.0875	5.7878					4.07083	8.87379
4.275	19.0109		4.14583	10.4338					4.125	3.66481		3.98333	3.92736		4.08333	5.80379					4.0625	8.90079
4.23333	19.0209		4.15417	10.4598					4.125	3.68581		3.97083	3.9334		4.08333	5.81879					4.07917	8.92579
4.25833	19.0159		4.16667	10.4908					4.12083	3.71181		3.97083	3.9354		4.09167	5.8368					4.05417	8.95078
4.37917	19.0139		4.175	10.5268					4.10417	3.7458		3.96667	3.93942		4.09583	5.8538					4.0875	8.9708
4.4375	19.028		4.175	10.5658					4.08333	3.77679		3.97083	3.9424		4.09167	5.8718					4.07917	9.01379
4.46667	19.047		4.15	10.6048					4.07083	3.80179		3.975	3.94639		4.08333	5.89279					4.07917	9.04879
4.47917	19.072		4.12083	10.6268					4.06667	3.81979		3.9625	3.95243		4.07917	5.91579					4.07917	9.08279
4.4875	19.102		4.15833	10.6688					4.07083	3.83779		3.95833	3.95645		4.075	5.93779					4.08333	9.11179
4.49167	19.146		4.17083	10.7568					4.07917	3.85479		3.95	3.96047		4.07083	5.95879					4.09167	9.1428
4.4875	19.184		4.10833	10.8188					4.08333	3.87279		3.94167	3.9645		4.08333	5.98079					4.10833	9.17681
4.4875	19.22		4.11667	10.8578					4.09167	3.8898		3.94167	3.9665		4.09167	6.0028					4.10417	9.2188
4.475	19.256		4.1	10.8918					4.09583	3.9098		3.93333	3.96953		4.09167	6.0268					4.09167	9.2608
4.475	19.284		4.09167	10.9208					4.1	3.9298		3.92917	3.97254		4.10417	6.0498					4.06667	9.30179
4.4875	19.319		4.1	10.9478					4.09583	3.9518		3.92917	3.97355		4.1125	6.07181					4.05417	9.33878
4.5	19.365		4.09583	10.9778					4.09167	3.9738		3.9375	3.97452		4.1375	6.10182					4.025	9.36377
4.49583	19.416		4.12917	11.0088					4.0875	3.9978		3.91667	3.97959		4.13333	6.14182					4.0125	9.37576
4.49583	19.459		4.1125	11.0548					4.08333	4.01979		3.9125	3.9806		4.12083	6.18281					4.0625	9.38879
4.49583	19.504		4.10833	11.0928					4.07917	4.04379		3.99583	3.97832		4.1125	6.21481					4.0625	9.41279
4.50417	19.559		4.1	11.1248					4.07083	4.06879		4.025	4.01022		4.1125	6.24281					4.07083	9.43379
4.50833	19.617		4.09167	11.1538					4.07083	4.09079		4	4.0343		4.10417	6.2658					4.07917	9.45079
4.47083	19.66		4.08333	11.1798					4.06667	4.11279		3.9875	4.04935		4.09167	6.2908					4.09583	9.4778
4.53333	19.708		4.075	11.2038					4.05833	4.13478		3.99167	4.06133		4.06667	6.30879					4.09167	9.5078
4.525	19.782		4.09583	11.2368					4.05417	4.15278		3.9875	4.07435		4.125	6.34481					4.09583	9.5348
4.5125	19.849		4.0875	11.2848					4.04583	4.17078		3.98333	4.08436		4.13333	6.40682					4.07917	9.57179
4.50833	19.903		4.0875	11.3388					4.05	4.18878		3.97083	4.0934		4.11667	6.45281					4.0625	9.62079
4.5	19.948		4.075	11.3868					4.05	4.20678		3.96667	4.09942		4.12083	6.48381					4.04167	9.67478
4.50833	19.989		4.075	11.4238					4.05	4.22578		3.95833	4.10645		4.125	6.51281					4.03333	9.71477
4.50833	20.031		4.07083	11.4598					4.05	4.24178		3.95833	4.11144		4.125	6.54281					4.025	9.75177
4.52917	20.078		4.04583	11.4818					4.05	4.26178		3.95	4.11747		4.125	6.56881					4.02083	9.77677
4.5375	20.146		4.075	11.5008					4.04583	4.28078		3.9375	4.12152		4.125	6.59281					4.025	9.79777
4.53333	20.211		4.1	11.5468					4.05	4.29778		3.93333	4.12453		4.12917	6.61682					4.03333	9.81777
4.54167	20.272		4.1	11.5928					4.05	4.31578		4	4.1233		4.1125	6.64681					4.04167	9.84078
4.54167	20.334		4.1	11.6378					4.04583	4.33378		4	4.1403		4.11667	6.67981					4.04167	9.86178
4.54167	20.394		4.09167	11.6718					4.05	4.35178		3.99167	4.15633		4.125	6.71881					4.04167	9.88478
4.54167	20.455		4.09167	11.6978					4.05417	4.36978		3.97083	4.1694		4.13333	6.76282					4.02917	9.90877
4.54583	20.506		4.09167	11.7188					4.05833	4.39178		3.9625	4.17543		4.14583	6.80882					4.0375	9.93777
4.54167	20.552		4.1	11.7408					4.07083	4.41779		3.95	4.18147		4.12917	6.84881					4.03333	9.96477
4.5375	20.598		4.125	11.7638					4.06667	4.44779		3.9375	4.18652		4.10417	6.8858					4.02917	9.99077
4.54583	20.642		4.13333	11.8098					4.0625	4.47179		3.92917	4.18854		4.09167	6.9218					4.025	10.0118
4.5625	20.692		4.12917	11.8428					4.0625	4.49379		3.92083	4.19157		4.07917	6.95279					4.0125	10.0318
4.56667	20.745		4.13333	11.8778					4.06667	4.51779		3.91667	4.19259		4.08333	6.97379					4.00833	10.0468
4.54167	20.8		4.12917	11.9098					4.0625	4.54479		3.90833	4.19562		4.0875	6.9958					4.0125	10.0598
4.50833	20.824		4.11667	11.9338					4.05833	4.57278		3.90417	4.19563		4.125	7.01681					4.01667	10.0728
4.57083	20.853		4.10417	11.9658					4.04167	4.60278		3.9	4.19664		4.1375	7.05082					4.01667	10.0838
4.59583	20.929		4.0875	12.0008					4.02917	4.61977		3.89583	4.19766		4.1375	7.08782					4.0375	10.0958
4.59583	21.016		4.07917	12.0298					4.04583	4.63978		3.89167	4.19967		4.125	7.12481					4.02917	10.1148
4.5875	21.083		4.08333	12.0548					4.05	4.66278		3.85833	4.20679		4.09583	7.1708					4.0375	10.1288
4.59167	21.147		4.0875	12.0818					4.05417	4.68578		3.85417	4.2078		4.07917	7.21579					4.0375	10.1478
4.57917	21.206		4.09583	12.1038					4.05417	4.70978		3.88333	4.2007		4.07917	7.25479					4.04167	10.1668
4.58333	21.255		4.09583	12.1258					4.05	4.73378		3.90417	4.19763		4.08333	7.28779					4.05417	10.1878
4.58333	21.309		4.07917	12.1408					4.05	4.75678		3.9375	4.19652		4.09167	7.3168					4.05	10.2088
4.59167	21.356		4.07083	12.1488					4.04583	4.77878		3.95417	4.20246		4.09583	7.3448					4.0375	10.2218
4.59167	21.406		4.1125	12.1598					4.04583	4.79778		3.95833	4.20645		4.1125	7.37181					4.09583	10.2378
4.60417	21.461		4.14167	12.1798					4.04583	4.81478		3.95417	4.21046		4.12083	7.39681					4.1	10.2608
4.61667	21.525		4.12917	12.2028					4.04583	4.83178		3.94583	4.21449		4.10833	7.42381					4.1	10.2808
4.62083	21.599		4.12917	12.2148					4.05	4.84678		3.9375	4.21852		4.1375	7.43982					4.11667	10.2998
4.60833	21.662		4.17083	12.2348					4.05833	4.86278		3.92917	4.22054		4.14167	7.48782					4.12917	10.3198
4.62083	21.719		4.175	12.2618					4.0625	4.87879		3.92083	4.22257		4.12917	7.53181					4.14583	10.3478
4.64167	21.804		4.18333	12.2888					4.07917	4.89379		3.91667	4.22459		4.12083	7.57281					4.14167	10.3768
4.65417	21.92		4.17917	12.3128					4.08333	4.91579		3.90417	4.22763		4.11667	7.60481					4.1375	10.3998
4.58333	21.972		4.18333	12.3338					4.08333	4.93879		3.9	4.22764		4.12083	7.63081					4.14583	10.4218
4.625	22.003		4.1875	12.3508					4.07917	4.95979		3.8875	4.23169		4.12083	7.65581					4.15	10.4438
4.66667	22.0961		4.1875	12.3708					4.07917	4.97979		3.8875	4.23169		4.12083	7.67581					4.15833	10.4668
4.64583	22.195		4.19583	12.3888					4.07917	4.99879		3.89167	4.23067		4.125	7.69481					4.15833	10.4898
4.6375	22.281		4.2	12.4078					4.07917	5.01879		3.91667	4.22559		4.12917	7.70981					4.15833	10.5098
4.64167	22.341		4.2	12.4308					4.07917	5.03879		3.93333	4.22753		4.1375	7.72382					4.15833	10.5308
4.65	22.41		4.19583	12.4568					4.0875	5.0618		3.94583	4.23049		4.1375	7.73882					4.16667	10.5498
4.65417	22.479		4.19167	12.4818					4.08333	5.08779		3.95417	4.23346		4.15	7.75282					4.17083	10.5758
4.65833	22.544		4.18333	12.5068					4.07917	5.11279		3.95	4.23947		4.15417	7.77083					4.15	10.5938
4.66667	22.6151		4.175	12.5338					4.07083	5.13579		3.95417	4.24146		4.15833	7.78583					4.175	10.6068
4.67083	22.6951		4.15833	12.5708					4.07917	5.15279		3.9625	4.24543		4.15417	7.80083					4.19167	10.6368
4.675	22.7681		4.125	12.5978					4.075	5.17379		3.96667	4.25042		4.15417	7.81283					4.2	10.6738
4.67917	22.8361		4.10417	12.6138					4.07917	5.19179		3.95	4.25747		4.15417	7.82583					4.19583	10.7088
4.71667	22.9581		4.0875	12.6248					4.08333	5.20879		4.0375	4.26217		4.15	7.84182					4.19583	10.7408
4.70833	23.0621		4.08333	12.6318					4.0875	5.2268		4.07917	4.31203		4.14167	7.86082					4.1875	10.7678
4.6375	23.125		4.075	12.6378					4.1	5.2488		4.00417	4.38329		4.12917	7.87981					4.17917	10.7898
4.73333	23.1801		4.06667	12.6418					4.10833	5.27381		4.00833	4.40027		4.12083	7.89681					4.18333	10.8078
4.71667	23.3481		4.0625	12.6458					4.10833	5.30081		4.03333	4.42519		4.11667	7.91181					4.18333	10.8308
4.69583	23.4461		4.05833	12.6498					4.1125	5.32281		4.025	4.46722		4.12083	7.92481					4.17917	10.8628
4.69583	23.5261		4.05417	12.6528					4.11667	5.34481		3.99583	4.49232		4.12083	7.94281					4.15833	10.9088
4.69167	23.5791		4.02083	12.6608					4.125	5.37081		3.99167	4.50733		4.12083	7.96281					4.1	10.9648
4.69583	23.6271		4.04583	12.6558					4.125	5.39581		3.975	4.52239		4.12917	7.98181					4.05417	11.0078
4.69167	23.6791		4.14583	12.6478					4.11667	5.42481		3.97083	4.5304		4.13333	8.00182					4.05417	11.0288
4.69167	23.7211		4.20417	12.6678					4.1125	5.45281		3.9625	4.53843		4.15	8.02182					4.05417	11.0588
4.7	23.7631		4.22083	12.7039					4.1	5.4848		3.95833	4.54544		4.15417	8.04183					4.05833	11.0848
4.7	23.8061		4.23333	12.7499					4.0875	5.5198		3.95833	4.55345		4.15833	8.05883					4.05	11.1098
4.73333	23.8611		4.22083	12.8189					4.0625	5.55179		3.94583	4.55849		4.16667	8.07583					4.05833	11.1298
4.73333	23.9411		4.19583	12.8968					4.04167	5.56678		3.95417	4.56346		4.17917	8.09384					4.06667	11.1488
4.74167	24.0291		4.15417	12.9508					4.0625	5.57479		3.99167	4.56833		4.1875	8.11584					4.07083	11.1688
4.74583	24.1141		4.14167	12.9748					4.07917	5.59179		4.0125	4.58726		4.19583	8.14084					4.075	11.1878
4.72917	24.1891		4.17083	13.0168					4.0875	5.6128		3.99583	4.61832		4.19583	8.17084					4.07917	11.2038
4.7125	24.2501		4.1625	13.0758					4.0875	5.6318		3.98333	4.63736		4.15417	8.20283					4.08333	11.2198
4.675	24.2761		4.15833	13.1498					4.0875	5.6488		3.99167	4.65833		4.11667	8.22881					4.09583	11.2308
4.7375	24.3041		4.14167	13.2068					4.09167	5.6638		3.99583	4.67632		4.10833	8.25481					4.13333	11.2558
4.76667	24.3811		4.14583	13.2418					4.10417	5.6788		3.99167	4.69433		4.12917	8.29181					4.125	11.2968
4.73333	24.4511		4.15	13.2698					4.1125	5.69481		3.99167	4.71833		4.12083	8.33481					4.12083	11.3378
4.75	24.5071		4.20417	13.3178					4.12083	5.71181		4.01667	4.75225		4.11667	8.38081					4.10833	11.3818
4.77917	24.5731		4.20833	13.3668					4.125	5.72881		4.00417	4.79029		4.10417	8.4248					4.1125	11.4148
4.75833	24.6681		4.22083	13.4119					4.14583	5.74782		3.9875	4.82034		4.09167	8.4668					4.1125	11.4568
4.75417	24.7351		4.2375	13.4509					4.15833	5.77583		3.975	4.83139		4.07917	8.49379					4.08333	11.4818
4.74583	24.7921		4.24167	13.5059					4.15417	5.80183		3.9875	4.84735		4.09583	8.5398					4.0625	11.4988
4.74583	24.8361		4.23333	13.5529					4.15417	5.82283		4.0125	4.87226		4.08333	8.57979					4.07083	11.5078
4.72917	24.8741		4.22083	13.5959					4.15833	5.84283		3.9625	4.89143		4.075	8.61179					4.08333	11.5298
4.73333	24.9051		4.19167	13.6478					4.15833	5.86383		3.95833	4.89644		4.07917	8.64079					4.0875	11.5528
4.75417	24.9401		4.15	13.7118					4.15417	5.88083		3.9875	4.90935		4.07083	8.67179					4.10833	11.5858
4.8	24.9991		4.12917	13.7608					4.15417	5.89583		3.98333	4.92636		4.07083	8.69979					4.1	11.6108
4.79167	25.1001		4.14167	13.8088					4.1625	5.91183		3.9875	4.93635		4.06667	8.72579					4.10833	11.6338
4.7875	25.1811		4.12083	13.8548					4.1625	5.92983		4.025	4.95722		4.07083	8.74879					4.12083	11.6528
4.78333	25.2481		4.14167	13.8908					4.1625	5.95383		4.0125	4.98526		4.06667	8.77179					4.13333	11.6748
4.7875	25.3171		4.13333	13.9288					4.14583	5.98382		3.99583	5.00532		4.0625	8.79279					4.1375	11.6948
4.74583	25.3681		4.10833	13.9508					4.13333	6.00982		3.99167	5.02433		4.0625	8.81079					4.14583	11.7148
4.72083	25.3901		4.1625	13.9718					4.12083	6.04181		3.99167	5.04033		4.05833	8.83178					4.15	11.7328
4.79167	25.4311		4.1625	14.0068					4.10417	6.0788		3.99583	5.05332		4.0625	8.84979					4.18333	11.7518
4.7875	25.4861		4.16667	14.0358					4.08333	6.11279		4.02917	5.0812		4.07917	8.87879					4.2125	11.7859
4.77917	25.5411		4.17083	14.0628					4.06667	6.14479		4.01667	5.11225		4.07083	8.90979					4.21667	11.8339
4.76667	25.5811		4.175	14.0928					4.05833	6.17378		4	5.1353		4.06667	8.93879					4.2125	11.8719
4.76667	25.6151		4.17917	14.1228					4.05	6.19678		4.00833	5.15427		4.075	8.96379					4.20833	11.9108
4.78333	25.6531		4.17083	14.1588					4.05417	6.21478		4.00833	5.17227		4.0875	8.9928					4.1625	11.9648
4.79583	25.6971		4.15833	14.1928					4.05833	6.23378		4	5.1913		4.08333	9.02479					4.11667	12.0198
4.81667	25.7571		4.15833	14.2158					4.06667	6.25479		3.99167	5.20333		4.1125	9.05481					4.09583	12.0548
4.81667	25.8251		4.16667	14.2358					4.07083	6.27679		3.975	5.21539		4.09583	9.1118					4.09167	12.0818
4.825	25.9031		4.175	14.2548					4.075	6.29779		3.9625	5.22143		4.07917	9.15879					4.09167	12.1048
4.825	25.9801		4.18333	14.2728					4.08333	6.32079		3.96667	5.22642		4.075	9.19379					4.1125	12.1318
4.83333	26.0631		4.2625	14.3139					4.09167	6.3438		3.975	5.23439		4.075	9.21979					4.12083	12.1868
4.85	26.1761		4.2625	14.3789					4.09583	6.3728		3.975	5.24039		4.09583	9.2418					4.1	12.2418
4.84583	26.2901		4.2875	14.4339					4.09167	6.3998		3.98333	5.24736		4.10833	9.26181					4.0625	12.2738
4.8375	26.3851		4.29167	14.4999					4.07083	6.41479		4.0125	5.25526		4.08333	9.27879					4.07917	12.2908
4.79583	26.4501		4.2875	14.5569					4.07917	6.42579		4.02083	5.27523		4.1125	9.29081					4.09583	12.3468
4.7625	26.4751		4.2625	14.6059					4.09167	6.4388		4.01667	5.29225		4.13333	9.31682					4.10417	12.3878
4.83333	26.5131		4.22083	14.6369					4.1	6.4558		3.97917	5.30537		4.12917	9.34381					4.1125	12.4238
4.84167	26.5891		4.27917	14.6759					4.1	6.4758		3.99583	5.30732		4.12917	9.37282					4.11667	12.4508
4.84583	26.6681		4.25417	14.7409					4.10833	6.49581		4.0625	5.33709		4.1125	9.40381					4.13333	12.4698
4.82917	26.7221		4.25417	14.7969					4.1125	6.51581		4.03333	5.36419		4.1	9.4318					4.15833	12.4948
4.825	26.7661		4.25833	14.8479					4.1125	6.53481		4.0375	5.38317		4.09583	9.4568					4.16667	12.5198
4.8375	26.8121		4.2625	14.9109					4.11667	6.55181		4.02083	5.40523		4.09167	9.4788					4.16667	12.5438
4.8375	26.8581		4.25417	14.9729					4.12083	6.56781		4.02917	5.4202		4.10833	9.51181					4.175	12.5628
4.8625	26.9181		4.20833	15.0718					4.13333	6.58482		4.00833	5.43627		4.1	9.5438					4.17917	12.5798
4.88333	27.0081		4.21667	15.1229					4.14167	6.60282		4.00833	5.44527		4.10417	9.5728					4.19583	12.5978
4.875	27.1101		4.2625	15.1749					4.15417	6.61883		4.0125	5.45426		4.10417	9.6028					4.19583	12.6198
4.87083	27.2051		4.26667	15.2159					4.1625	6.63883		4.01667	5.46625		4.10417	9.6298					4.19583	12.6388
4.87917	27.2941		4.27917	15.2499					4.17083	6.65783		4.025	5.47822		4.10833	9.65181					4.20417	12.6578
4.87917	27.3771		4.29583	15.2929					4.175	6.67983		4.02917	5.4922		4.10833	9.67581					4.20833	12.6798
4.90417	27.4632		4.31667	15.3509					4.18333	6.69984		4.01667	5.50425		4.11667	9.69381					4.2125	12.7029
4.85	27.5431		4.30833	15.4249					4.1875	6.71984		4.0125	5.51426		4.11667	9.71281					4.21667	12.7279
4.87083	27.5761		4.28333	15.4899					4.19167	6.74184		4.0125	5.52326		4.1375	9.73182					4.19167	12.7938
4.89167	27.6502		4.27083	15.5569					4.19167	6.76284		4.02083	5.53423		4.1375	9.75382					4.12083	12.8448
4.9	27.7312		4.22083	15.6059					4.2	6.78485		4.02083	5.54623		4.1375	9.77582					4.125	12.9208
4.89583	27.8172		4.25	15.6319					4.19583	6.81184		4.02917	5.5602		4.1375	9.79682					4.10417	12.9678
4.90417	27.8982		4.27083	15.6889					4.19167	6.84084		4.025	5.57722		4.13333	9.82382					4.10833	12.9998
4.9	27.9852		4.28333	15.7429					4.19583	6.86984		4.02083	5.59323		4.14583	9.86082					4.11667	13.0268
4.9	28.0542		4.28333	15.7829					4.19167	6.90184		4.0125	5.60526		4.125	9.90581					4.1125	13.0598
4.90833	28.1352		4.2875	15.8129					4.17083	6.93783		4.00833	5.61527		4.1	9.9448					4.10833	13.0988
4.925	28.2272		4.30833	15.8489					4.15833	6.96783		4.0125	5.62426		4.09167	9.9788					4.09583	13.1218
4.91667	28.3142		4.30833	15.8869					4.15	6.99582		4.02083	5.63223		4.075	10.0108					4.0875	13.1428
4.92083	28.3982		4.3	15.9259					4.1375	7.02482		4.02917	5.6462		4.05833	10.0458					4.07917	13.1678
4.91667	28.4772		4.2875	15.9599					4.13333	7.04982		4.025	5.66022		4.04167	10.0828					4.06667	13.1978
4.91667	28.5392		4.2625	15.9789					4.1375	7.07382		4.04167	5.67316		4.02917	10.1098					4.04167	13.2308
4.91667	28.6082		4.32083	16.0059					4.11667	7.10981		4.05833	5.6931		4.025	10.1298					4.0375	13.2538
4.87083	28.6511		4.3125	16.0509					4.09583	7.1498		4.07083	5.71806		4.025	10.1458					4.02917	13.2788
4.92083	28.6822		4.31667	16.0869					4.08333	7.18579		4.02083	5.74223		4.02917	10.1598					4.03333	13.2978
4.95833	28.7992		4.3125	16.1229					4.075	7.21379		4	5.7483		4.02083	10.1728					4.04167	13.3228
4.94583	28.8992		4.3125	16.1539					4.075	7.23379		4.12083	5.78789		4.00833	10.1818					4.04583	13.3458
4.94583	28.9862		4.3125	16.1839					4.08333	7.24879		4.10833	5.85493		4.04583	10.1898					4.025	13.3668
4.93333	29.0602		4.3125	16.2109					4.09583	7.2638		4.1	5.89696		4.06667	10.2088					4.02083	13.3838
4.92917	29.1232		4.3375	16.2529					4.10833	7.28181		4.11667	5.9479		4.07083	10.2308					4.025	13.4008
4.94583	29.1872		4.325	16.2909					4.11667	7.30081		4.125	6.00487		4.07083	10.2528					4.025	13.4158
4.95	29.2662		4.32083	16.3229					4.12917	7.33881		4.09167	6.04999		4.07083	10.2728					4.0375	13.4318
4.94583	29.3322		4.325	16.3499					4.11667	7.38981		4.09583	6.07597		4.06667	10.2918					4.03333	13.4498
4.9625	29.4152		4.32917	16.3809					4.09583	7.4348		4.09583	6.10097		4.0625	10.3098					4.02083	13.4598
4.96667	29.5132		4.3375	16.4119					4.07917	7.45279		4.1125	6.13692		4.0625	10.3258					4.0125	13.4668
4.97083	29.6062		4.34167	16.4459					4.10417	7.4678		4.07917	6.16403		4.05833	10.3448					4.00833	13.4718
4.95833	29.6892		4.33333	16.4789					4.12083	7.49381		4.08333	6.18502		4.05	10.3628					4.00417	13.4758
4.9625	29.7682		4.33333	16.5069					4.12917	7.51981		4.0625	6.20309		4.04583	10.3778					4	13.4788
4.90833	29.8082		4.33333	16.5359					4.13333	7.54682		4.04167	6.21316		4.04167	10.3948					3.99583	13.4818
5	29.8902		4.31667	16.5609					4.1375	7.56982		4.04583	6.22215		4.0375	10.4108					3.99583	13.4838
4.99583	30.0042		4.29583	16.5779					4.14167	7.59582		4.05833	6.2321		4.02917	10.4258					3.99167	13.4858
4.99583	30.1102		4.35417	16.5969					4.14167	7.61982		4.0625	6.24609		4.02917	10.4378					3.97083	13.4907
4.975	30.1952		4.375	16.6589					4.12917	7.64481		4.06667	6.25907		4.02917	10.4498					3.96667	13.4927
4.99167	30.2772		4.35833	16.7069					4.125	7.67081		4.0375	6.27017		4.03333	10.4608					4.09583	13.4798
4.98333	30.3562		4.35	16.7419					4.11667	7.69781		4.0125	6.27726		4.04583	10.4738					4.14167	13.5098
4.98333	30.4222		4.34583	16.7729					4.1125	7.72281		4.07083	6.27806		4.04583	10.4898					4.14583	13.5768
4.9875	30.4822		4.34167	16.8019					4.10833	7.74581		4.07083	6.30206		4.0625	10.5098					4.14167	13.6508
4.9875	30.5452		4.3375	16.8269					4.10833	7.76481		4.05833	6.3271		4.06667	10.5318					4.14583	13.7118
5.00833	30.6132		4.33333	16.8479					4.1125	7.78181		4.05	6.34513		4.07083	10.5528					4.1375	13.7648
5.00417	30.7022		4.32083	16.8699					4.12083	7.79881		4.05	6.35913		4.075	10.5708					4.10833	13.8248
4.99167	30.7692		4.2875	16.8859					4.12083	7.81481		4.0375	6.37017		4.07083	10.5878					4.0875	13.8818
4.975	30.8292		4.2	16.9088					4.12917	7.83181		4.025	6.37922		4.08333	10.5998					4.0875	13.9228
4.9375	30.8572		1.21667	16.6175					4.1375	7.84582		4.0375	6.38117		4.09583	10.6168					4.1	13.9498
4.9875	30.8772		1.2	16.6175					4.14583	7.86382		4.05	6.39013		4.10417	10.6348					4.11667	13.9738
5.07083	30.9492		1.17917	16.6225					4.15	7.87882		4.05833	6.3981		4.10833	10.6538					4.09583	13.9908
5.0375	31.0412		1.17917	16.6235					4.14167	7.90282		4.05833	6.4091		4.11667	10.6738					4.2	14.0168
5.0375	31.1142		1.19583	16.6225					4.13333	7.92882		4.05417	6.41812		4.11667	10.6938					4.17083	14.0958
5.0375	31.1782		1.21667	16.6215					4.13333	7.94982		4.05417	6.42512		4.11667	10.7108					4.14167	14.1728
5.0375	31.2422		1.2375	16.6255					4.14583	7.97382		4.05833	6.4321		4.11667	10.7268					4.15833	14.2218
5.0375	31.3132		1.40417	16.6456					4.15	8.00782		4.0625	6.43709		4.11667	10.7428					4.175	14.2678
5.02917	31.3672		1.47917	16.6526					4.14583	8.03682		4.0625	6.44509		4.12083	10.7568					4.17917	14.3128
5.0375	31.4122		1.54583	16.6597					4.14583	8.05882		4.08333	6.45302		4.12917	10.7728					4.15833	14.3598
5.05	31.4632		1.60417	16.6677					4.15833	8.08183		4.07917	6.46003		4.13333	10.7888					4.15833	14.4048
5.00417	31.5162		1.65833	16.6827					4.16667	8.11283		4.07917	6.46803		4.125	10.8078					4.14167	14.4428
4.9625	31.5402		1.65417	16.6947					4.1625	8.14583		4.09167	6.47499		4.13333	10.8238					4.16667	14.4728
5.05833	31.5612		1.75	16.7018					4.15833	8.17983		4.11667	6.4859		4.1375	10.8408					4.12083	14.5278
5.06667	31.6202		1.7375	16.7078					4.15833	8.21283		4.09583	6.50297		4.1375	10.8598					4.07917	14.5898
5.05417	31.6732								4.15417	8.24283		4.1	6.51196		4.14167	10.8928					4.05417	14.6408
5.0625	31.7242								4.15417	8.27483		4.10833	6.52193		4.1375	10.9248					4.05417	14.6788
5.06667	31.7772								4.15417	8.30583		4.13333	6.53385		4.13333	10.9628					4.07083	14.7218
5.06667	31.8362								4.14583	8.32982		4.10417	6.55895		4.1375	10.9968					4.07917	14.7688
5.07083	31.8902								4.13333	8.35282		4.07917	6.56803		4.12083	11.0278					4.07917	14.8238
5.06667	31.9502								4.1125	8.36781		4.15	6.58779		4.1	11.0438					4.06667	14.8938
5.09167	32.0152								4.1125	8.37581		4.14167	6.61982		4.11667	11.0598					4.05417	14.9358
5.08333	32.1152								4.13333	8.38982		4.13333	6.65085		4.15	11.0848					4.05833	14.9708
5.075	33.1312								4.1375	8.41082		4.11667	6.6759		4.14583	11.1248					4.075	15.0068
5.0125	33.1782								4.13333	8.43782		4.09583	6.69497		4.125	11.1608					4.04167	15.0388
5.1	33.2512								4.12917	8.46081		4.075	6.71105		4.12083	11.2028					4.02083	15.0568
5.10833	33.3712								4.125	8.48281		4.06667	6.72207		4.10833	11.2418					4.04167	15.0728
5.1	33.4852								4.12917	8.50482		4.05417	6.73512		4.10833	11.2718					4.04167	15.0978
5.09583	33.5872								4.12917	8.52482		4.04167	6.74916		4.10833	11.3018					4.025	15.1288
5.09583	33.6842								4.12917	8.54482		4.03333	6.75719		4.1125	11.3248					4.01667	15.1598
5.10833	33.7732								4.12917	8.56181		4.02917	6.7662		4.12083	11.3448					4.0125	15.1818
5.13333	33.9263								4.14167	8.57882		4.01667	6.77425		4.12083	11.3608					4.0125	15.2008
5.12917	34.0823								4.1375	8.60182		4.02083	6.78023		4.12917	11.3768					4.02083	15.2158
5.12083	34.2183								4.125	8.63081		4.03333	6.78919		4.14167	11.3928					4.0375	15.2318
5.08333	34.3322								4.10417	8.6708		4.03333	6.80119		4.14583	11.4078					4.05	15.2478
5.03333	34.3692								4.09583	8.6988		4.0625	6.81409		4.13333	11.4228					4.05833	15.2628
5.11667	34.4072								4.0875	8.7218		4.0375	6.83217		4.14167	11.4368					4.06667	15.2738
5.13333	34.5333								4.09167	8.7418		4.01667	6.84625		4.14583	11.4598					4.0875	15.2858
5.13333	34.6283								4.09583	8.7618		3.99583	6.85632		4.1375	11.4878					4.08333	15.2978
5.12083	34.7262								4.09583	8.7798		3.9875	6.86335		4.12083	11.5178					4.1	15.3058
5.125	34.8232								4.09583	8.7958		3.97917	6.86737		4.10833	11.5438					4.1125	15.3168
5.12083	34.9123								4.10417	8.8098		3.96667	6.87242		4.1125	11.5678					4.125	15.3288
5.125	34.9843								4.12083	8.82681		3.95	6.87647		4.13333	11.5998					4.14167	15.3388
5.11667	35.0512								4.1375	8.84682		3.94167	6.8795		4.1375	11.6318					4.14583	15.3488
5.12917	35.1193								4.12917	8.87381		3.93333	6.88153		4.125	11.6628					4.15833	15.3608
5.12083	35.1833								4.125	8.91081		3.92917	6.88254		4.11667	11.6948					4.175	15.3748
5.11667	35.2362								4.11667	8.94881		3.925	6.88356		4.11667	11.7318					4.19583	15.3918
5.12083	35.2873								4.125	8.98081		3.91667	6.88459		4.11667	11.7748					4.20417	15.4128
5.14167	35.3523								4.11667	9.01281		3.90833	6.88762		4.125	11.8098					4.21667	15.4389
5.14583	35.4303								4.11667	9.03781		3.90417	6.88763		4.13333	11.8468					4.21667	15.4599
5.09167	35.4782								4.12083	9.06481		3.90417	6.88763		4.13333	11.8828					4.21667	15.4799
5.15	35.5133								4.1125	9.09381		3.90833	6.88762		4.12917	11.9228					4.22083	15.4979
5.19167	35.6373								4.10417	9.1218		3.90833	6.88662		4.12083	11.9668					4.22083	15.5139
5.16667	35.7663								4.09583	9.1468		3.92083	6.88457		4.10417	12.0118					4.20417	15.5288
5.1625	35.8663								4.0875	9.1788		3.95417	6.88046		4.09167	12.0478					4.19167	15.5378
5.15	35.9543								4.09167	9.2108		3.94167	6.8865		4.06667	12.0678					4.25	15.5539
5.15833	36.0213								4.09167	9.2518		3.93333	6.88853		4.12083	12.0878					4.2625	15.5859
5.1625	36.1013								4.09167	9.2868		3.97083	6.8874		4.11667	12.1438					4.25833	15.6189
5.1625	36.1853								4.09583	9.3158		3.98333	6.89136		4.0875	12.1948					4.25417	15.6459
5.16667	36.2653								4.10417	9.3398		3.99583	6.89632		4.06667	12.2418					4.25	15.6709
5.18333	36.3583								4.11667	9.36181		4	6.9043		4.05417	12.2798					4.25833	15.6959
5.17083	36.4523								4.11667	9.39081		4.01667	6.91025		4.04583	12.3118					4.25833	15.7219
5.14167	36.5213								4.09583	9.4078		4.0125	6.92126		4.0375	12.3378					4.25833	15.7469
5.1	36.5502								4.09583	9.4218		4	6.9303		4.03333	12.3588					4.25833	15.7699
5.19167	36.6113								4.1	9.4358		4	6.9363		4.02917	12.3828					4.25417	15.7929
5.1875	36.7023								4.10417	9.4528		4.0125	6.94226		4.02917	12.4018					4.25833	15.8119
5.16667	36.7733								4.1	9.4708		4.02083	6.95123		4.02917	12.4168					4.25417	15.8369
5.15833	36.8283								4.1	9.4848		4.04167	6.96116		4.02917	12.4308					4.24583	15.8539
5.15417	36.8723								4.09583	9.4988		4.0375	6.97617		4.0375	12.4408					4.24167	15.8749
5.15	36.9123								4.10417	9.5108		4.0375	6.98517		4.07083	12.4518					4.2625	15.8949
5.15	36.9483								4.10417	9.5238		4.04167	6.99616		4.0625	12.4738					4.27083	15.9209
5.1625	36.9883								4.10417	9.5378		4.03333	7.00719		4.07083	12.4918					4.26667	15.9469
5.1875	37.0553								4.1125	9.55381		4.03333	7.01619		4.07917	12.5088					4.28333	15.9779
5.19583	37.1283								4.12083	9.57081		4.03333	7.02619		4.08333	12.5258					4.28333	16.0159
5.1875	37.2043								4.10417	9.6028		4.03333	7.03319		4.0875	12.5428					4.2625	16.0529
5.20833	37.2903								4.09167	9.6328		4.0375	7.04317		4.08333	12.5578					4.24167	16.0769
5.2	37.3823								4.09167	9.6608		4.02917	7.0542		4.09583	12.5678					4.225	16.0919
5.2	37.4653								4.09167	9.6868		4.03333	7.06419		4.1	12.5828					4.2625	16.1069
5.2125	37.5613								4.09167	9.7128		4.03333	7.07519		4.10417	12.5978					4.27083	16.1359
5.1875	37.6503								4.09167	9.7428		4.04167	7.08616		4.10833	12.6108					4.27917	16.1619
5.1375	37.6843								4.0875	9.7768		4.05	7.10513		4.10833	12.6268					4.29167	16.2049
5.1625	37.7073								4.09583	9.8168		4.05417	7.12712		4.10833	12.6448					4.27917	16.2539
5.20833	37.7693								4.09167	9.8488		4.05	7.14513		4.09583	12.6678					4.25833	16.2969
5.20417	37.8393								4.0875	9.8708		4.05	7.16613		4.0875	12.6908					4.24167	16.3299
5.2	37.9063								4.09167	9.8898		4.0125	7.18126		4.08333	12.7118					4.21667	16.3599
5.1875	37.9633								4.09167	9.9108		4.0125	7.18426		4.075	12.7318					4.20833	16.3798
5.19583	38.0103								4.1	9.9318		4.05833	7.1961		4.09167	12.7508					4.225	16.3989
5.19583	38.0593								4.1	9.9528		4.05417	7.21912		4.08333	12.7798					4.22083	16.4209
5.175	38.0993								4.1	9.9728		4.05833	7.2381		4.06667	12.8108					4.21667	16.4379
5.225	38.1623								4.09167	9.9988		4.05	7.25313		4.05833	12.8338					4.225	16.4539
5.20833	38.2313								4.0875	10.0218		4.04583	7.26615		4.05	12.8558					4.22917	16.4719
5.20833	38.2913								4.08333	10.0468		4.04167	7.27616		4.04583	12.8748					4.23333	16.4909
5.22083	38.3533								4.07917	10.0708		4.0375	7.28517		4.04167	12.8928					4.2375	16.5069
5.22083	38.4223								4.07083	10.0918		4.03333	7.29419		4.04167	12.9108					4.24583	16.5219
5.21667	38.4923								4.06667	10.1088		4.04167	7.29916		4.04167	12.9268					4.25	16.5399
5.225	38.5683								4.07083	10.1238		4.04167	7.31316		4.0375	12.9408					4.25417	16.5599
5.22083	38.6383								4.07083	10.1408		4.05833	7.3211		4.05	12.9528					4.25833	16.5809
5.18333	38.6873								4.06667	10.1628		4.05417	7.33412		4.05833	12.9678					4.25833	16.6039
5.15	38.7113								4.0625	10.1798		4.05	7.34513		4.07083	12.9818					4.2625	16.6239
5.12917	38.7253								4.06667	10.1988		4.04583	7.35215		4.075	12.9998					4.26667	16.6459
5.1125	38.7352								4.06667	10.2268		4.04167	7.36116		4.08333	13.0178					4.26667	16.6679
5.1	38.7432								4.05833	10.2568		4.07917	7.36403		4.09167	13.0378					4.2625	16.6899
5.0875	38.7492								4.05	10.2848		4.09167	7.38499		4.09583	13.0588					4.25833	16.7099
5.07917	38.7542								4.05	10.3108		4.08333	7.40402		4.09167	13.0818					4.25833	16.7299
5.07083	38.7582								4.05417	10.3398		4.07917	7.41903		4.075	13.0968					4.25833	16.7489
5.0625	38.7622								4.07083	10.3628		4.075	7.43105		4.12917	13.1148					4.25417	16.7689
5.05833	38.7632								4.075	10.3918		4.07917	7.44303		4.14167	13.1498					4.25417	16.7849
5.05	38.7672								4.07917	10.4178		4.07917	7.45403		4.14583	13.1818					4.25417	16.8099
5.04583	38.7692								4.08333	10.4418		4.0875	7.468		4.1375	13.2158					4.2375	16.8309
5.0375	38.7712								4.08333	10.4698		4.09167	7.48499		4.13333	13.2428					4.22083	16.8449
5.03333	38.7732								4.08333	10.4988		4.0875	7.503		4.125	13.2668					4.26667	16.8599
5.02917	38.7752								4.075	10.5348		4.09583	7.52597		4.125	13.2888					4.2875	16.8919
5.025	38.7762								4.04583	10.5578		4.05	7.55313		4.14583	13.3118					4.27917	16.9279
5.02083	38.7772								4.05417	10.5808		4.05	7.55913		4.1375	13.3388					4.26667	16.9549
5.01667	38.7782								4.05833	10.6078		4.07083	7.57806		4.11667	13.3708					4.26667	16.9759
5.0125	38.7792								4.06667	10.6338		4.05833	7.5981		4.09583	13.3988					4.26667	16.9969
5.00833	38.7802								4.06667	10.6608		4.04583	7.61415		4.0875	13.4248					4.26667	17.0169
5.00417	38.7812								4.0625	10.6828		4.0375	7.62417		4.0875	13.4528					4.28333	17.0349
5.00417	38.7812								4.06667	10.7058		4.025	7.63222		4.07917	13.4858					4.28333	17.0569
5	38.7822								4.07083	10.7268		4.01667	7.63725		4.075	13.5148					4.27917	17.0749
4.975	38.7882								4.07083	10.7488		4.00833	7.64127		4.06667	13.5358					4.27083	17.0919
5.0125	38.7902								4.075	10.7698		3.99583	7.64532		4.0625	13.5558					4.25833	17.1079
5.125	38.7952								4.0875	10.7968		4	7.6453		4.07083	13.5718					4.2625	17.1239
5.125	38.8013								4.0875	10.8298		4.0125	7.64826		4.06667	13.5888					4.24167	17.1369
5.25417	38.8213								4.07917	10.8688		4.0125	7.65226		4.06667	13.6048					4.23333	17.1469
5.29583	38.9223								4.075	10.9018		4.02083	7.65523		4.07083	13.6218					4.225	17.1549
5.275	39.0183								4.0875	10.9308		4.02083	7.65923		4.07917	13.6398					4.21667	17.1629
5.25833	39.0953								4.09167	10.9648		4.01667	7.66325		4.07917	13.6588					4.2	17.1718
5.25	39.1573								4.09583	10.9948		4.01667	7.66625		4.07917	13.6748					4.18333	17.1808
5.25417	39.2193								4.1	11.0258		4.02083	7.66823		4.08333	13.6898					4.15417	17.1908
5.25833	39.2883								4.10417	11.0598		4.0125	7.67226		4.09583	13.7028					4.08333	17.2068
5.25833	39.3633								4.10833	11.0918		4.00417	7.67429		4.10417	13.7238					1.675	18.1427
5.27083	39.4463								4.10833	11.1288		3.99583	7.67732		4.1	13.7428					1.69167	18.1417
5.27083	39.5483								4.10833	11.1668		3.99167	7.67733		4.1	13.7608					1.76667	18.1478
5.27083	39.6523								4.11667	11.2058		4.02083	7.67423		4.09167	13.7818					1.8	18.1538
5.27083	39.7563								4.10833	11.2618		4.02083	7.68023		4.09583	13.7988					1.82083	18.1568
5.2625	39.8523								4.0875	11.3108		4.0125	7.68326		4.09167	13.8208					1.84583	18.1578
5.22917	39.9273								4.0875	11.3498		4.00833	7.68427		4.09167	13.8428					1.825	18.1638
5.19167	39.9593								4.09583	11.3878		4	7.6873		4.06667	13.8608					1.8125	18.1668
5.27083	40.0133								4.10417	11.4208		3.99167	7.68933		4.05	13.8738					1.775	18.1738
5.27083	40.0973								4.11667	11.4548		3.98333	7.69136		4.0375	13.8828					1.67083	18.1847
5.25833	40.1703								4.13333	11.4888		3.97083	7.6954		4.02917	13.8918					1.45417	18.1786
5.25417	40.2263								4.11667	11.5218		3.96667	7.69442		4.02083	13.8978					1.30833	18.1736
5.25	40.2813								4.125	11.5378		3.9625	7.69543		4.0125	13.9038					0.920833	18.1434
5.25	40.3293								4.15833	11.5698		3.97083	7.6944		4.00833	13.9078					0.870833	18.1274
5.25417	40.3853								4.15833	11.6068		3.975	7.69239		4	13.9118					0.858333	18.1254
5.2875	40.4573								4.15417	11.6388		3.99167	7.69033		3.99583	13.9148					0.85	18.1244
5.3	40.5873								4.15	11.6658		4.03333	7.68819		3.99167	13.9188					0.845833	18.1224
5.27083	40.6783								4.14583	11.6938		4.06667	7.69307		3.99167	13.9208					0.833333	18.1214
5.29583	40.7643								4.13333	11.7268		4.07083	7.70106		3.9875	13.9228					0.829167	18.1194
5.32083	40.9123								4.11667	11.7688		4.04167	7.71016		3.96667	13.9277
5.28333	41.0233								4.09583	11.8118		4.075	7.70905		3.95417	13.9337
5.26667	41.1113								4.0875	11.8428		4.1125	7.72192		4.00833	13.9258
5.22083	41.1533								4.0875	11.8648		4.12083	7.73989		4.08333	13.9278
5.2875	41.2063								4.09583	11.8858		4.1125	7.75592		4.1	13.9468
5.29167	41.2873								4.10417	11.9048		4.10833	7.76993		4.10833	13.9678
5.275	41.3583								4.11667	11.9278		4.11667	7.7809		4.10833	13.9908
5.26667	41.4153								4.12917	11.9578		4.12917	7.79686		4.1	14.0198
5.27917	41.4713								4.125	12.0038		4.13333	7.81185		4.1	14.0468
5.28333	41.5293								4.12083	12.0528		4.125	7.82887		4.1	14.0758
5.28333	41.6153								4.10417	12.0988		4.12083	7.84189		4.09583	14.1068
5.30417	41.7393								4.10417	12.1368		4.12083	7.85589		4.10417	14.1248
5.3375	41.8753								4.11667	12.1718		4.13333	7.86385		4.14167	14.1598
5.32917	42.0573								4.1375	12.2038		4.125	7.87487		4.14583	14.1928
5.3125	42.1953								4.14167	12.2338		4.12083	7.88689		4.15	14.2178
5.3	42.2923								4.15833	12.2628		4.10417	7.89495		4.16667	14.2408
5.25417	42.3513								4.1375	12.2938		4.10417	7.89995		4.18333	14.2708
5.24167	42.3793								4.14167	12.3118		4.1125	7.90492		4.16667	14.3038
5.30833	42.4473								4.15833	12.3398		4.12083	7.91289		4.15	14.3488
5.31667	42.5343								4.15417	12.3718		4.11667	7.9239		4.13333	14.3918
5.30417	42.6093								4.15	12.4048		4.125	7.93087		4.1125	14.4248
5.3	42.6833								4.12917	12.4458		4.12083	7.94289		4.1125	14.4508
5.29167	42.7433								4.10417	12.5018		4.0875	7.955		4.09583	14.4718
5.32083	42.8163								4.0875	12.5438		4.11667	7.9579		4.1	14.4838
5.30833	42.8923								4.08333	12.5728		4.13333	7.99185		4.1125	14.4988
5.3125	42.9603								4.09167	12.5998		4.11667	8.0409		4.125	14.5158
5.3125	43.0323								4.1	12.6308		4.0875	8.096		4.125	14.5348
5.32083	43.1013								4.1125	12.6588		4.06667	8.14207		4.12917	14.5538
5.31667	43.1783								4.11667	12.6818		4.05833	8.1761		4.13333	14.5798
5.3375	43.2663								4.125	12.7008		4.05417	8.20612		4.1375	14.6068
5.33333	43.3563								4.1375	12.7158		4.05833	8.2351		4.12917	14.6418
5.3375	43.4473								4.15	12.7338		4.09583	8.26997		4.1375	14.6858
5.30833	43.5293								4.1625	12.7518		4.0875	8.307		4.14167	14.7108
5.26667	43.5643								4.15833	12.7678		4.10417	8.33495		4.15	14.7298
5.35833	43.6384								4.15	12.7808		4.1125	8.36792		4.15417	14.7448
5.36667	43.7694								4.13333	12.7908		4.125	8.39987		4.16667	14.7588
5.37917	43.9434								4.125	12.7968		4.14167	8.43182		4.18333	14.7728
5.34583	44.0803								4.11667	12.8018		4.12083	8.45889		4.2	14.7908
5.3375	44.1823								4.10833	12.8058		4.08333	8.47202		4.20833	14.8068
5.375	44.2984								4.10417	12.8088		4.14583	8.4788		4.2	14.8238
5.36667	44.4424								4.1	12.8108		4.15	8.52179		4.22083	14.8339
5.36667	44.5674								4.09583	12.8138		4.14167	8.58282		4.24167	14.8659
5.35833	44.6774								4.09167	12.8158		4.10417	8.62595		4.2375	14.8929
5.30417	44.7573								4.0875	12.8168		4.09167	8.64699		4.2375	14.9179
5.30417	44.7893								4.08333	12.8198		4.075	8.66105		4.23333	14.9399
5.35833	44.8744								4.07917	12.8208		4.07083	8.66806		4.2375	14.9639
5.35833	44.9724								4.075	12.8228		4.06667	8.67507		4.2375	14.9869
5.34167	45.0483								4.075	12.8228		4.0625	8.68009		4.24167	15.0089
5.33333	45.1093								4.04167	12.8308		4.05	8.68513		4.23333	15.0319
5.32917	45.1583								4.03333	12.8328		4.04167	8.68816		4.24167	15.0529
5.36667	45.2304								4.02917	12.8348		4.05833	8.6911		4.24583	15.0779
5.3625	45.3124								4.02917	12.8348		4.05417	8.69412		4.25	15.1029
5.36667	45.3904								4.0375	12.8328		4.04583	8.69715		4.25	15.1299
5.3625	45.4584								4.05833	12.8308		4.05	8.69813		4.2625	15.1589
5.3625	45.5284								4.08333	12.8308		4.05	8.70013		4.2625	15.1939
5.3625	45.5914								4.1125	12.8318		4.0625	8.70309		4.25	15.2249
5.37917	45.6624								4.15	12.8358		4.075	8.70705		4.24583	15.2499
5.39583	45.7714								4.16667	12.8428		4.075	8.71205		4.24583	15.2719
5.375	45.9034								4.18333	12.8518		4.075	8.71605		4.2375	15.2929
5.32083	45.9513								4.19167	12.8618		4.06667	8.72007		4.24583	15.3139
5.41667	46.0964								4.19583	12.8758		4.0625	8.72309		4.24167	15.3329
5.4	46.2474								4.2125	12.8929		4.05833	8.7251		4.24583	15.3529
5.4	46.3784								4.23333	12.9209		4.0625	8.72609		4.25417	15.3709
5.40417	46.5084								4.2375	12.9599		4.04167	8.73316		4.25417	15.3959
5.39583	46.6324								4.22917	13.0029		4.00833	8.73927		4.24583	15.4159
5.39583	46.7484								4.22083	13.0379		4.02083	8.73723		4.2375	15.4349
5.39583	46.8564								4.21667	13.0669		4.07083	8.73006		4.23333	15.4479
5.39583	46.9564								4.21667	13.0949		4.10833	8.73693		4.2375	15.4619
5.40833	47.0704								4.20833	13.1219		4.12083	8.74289		4.2375	15.4769
5.34583	47.1493								4.20833	13.1409		4.15	8.75479		4.23333	15.4919
5.39167	47.2004								4.21667	13.1699		4.15833	8.77476		4.22917	15.5049
5.40833	47.3154								4.2125	13.1999		4.14167	8.79482		4.22083	15.5179
5.42083	47.4174								4.2	13.2388		4.12917	8.81686		4.22917	15.5289
5.4125	47.5364								4.1875	13.2748		4.1125	8.83892		4.24167	15.5439
5.40833	47.6534								4.19167	13.3018		4.1	8.86396		4.2375	15.5629
5.4	47.7354								4.1875	13.3358		4.075	8.88605		4.2	15.5888
5.4125	47.8304								4.17917	13.3708		4.06667	8.89807		4.05	15.6258
5.4125	47.9294								4.15833	13.4178		4.0625	8.90809		0.404167	15.4402
5.4	48.0204								4.13333	13.4728		4.07917	8.91403		0.433333	15.4362
5.40417	48.1004								4.1125	13.5218		4.0875	8.927		0.454167	15.4352
5.41667	48.2034								4.10417	13.5628		4.08333	8.93702		0.5125	15.4392
5.35	48.2574								4.08333	13.6198		4.07917	8.94403		0.516667	15.4402
5.43333	48.3104								4.07083	13.6648		4.075	8.94905		0.525	15.4402
5.43333	48.4304								4.06667	13.7018		4.09583	8.95497		0.529167	15.4402
5.4375	48.5614								4.075	13.7308		4.11667	8.9629		0.533333	15.4402
5.42917	48.6754								4.07917	13.7608		4.11667	8.9759		0.5375	15.4402
5.425	48.7844								4.075	13.7878		4.12083	8.98689		0.5375	15.4412
5.47083	48.9264								4.075	13.8158		4.1	9.00396		0.3625	15.4512
5.46667	49.1394								4.08333	13.8448		4.0875	9.016		0.466667	15.4472
5.44167	49.3324								4.0875	13.8778		4.075	9.02905		0.466667	15.4482
5.40417	49.4534								4.09167	13.9128		4.05417	9.04112		0.466667	15.4482
5.35	49.4963								4.10417	13.9528		4.06667	9.04907		0.470833	15.4472
5.45	49.5674								4.09583	13.9978		4.0625	9.06009		0.466667	15.4482
5.45417	49.7124								4.1	14.0448		4.06667	9.07807		0.425	15.4532
5.45	49.8414								4.10833	14.0908		4.05	9.10113		0.216667	15.4441
5.44583	49.9584								4.1125	14.1308		4.0125	9.11426		0.158333	15.4301
5.45	50.0784								4.12917	14.1738		4.08333	9.12302		0.125	15.4181
5.45833	50.1984								4.10417	14.2158		4.07917	9.16203		0.1	15.412
5.46667	50.3314								4.12917	14.2438		4.09167	9.19099		0.0791667	15.402
5.45833	50.4804								4.15	14.2808		4.07917	9.21603		0.0625	15.392
5.475	50.6254								4.14583	14.3348		4.09583	9.23397		0.05	15.382
5.39583	50.7004								4.15417	14.3848		4.0875	9.254		0.0458333	15.371
5.46667	50.8064								4.16667	14.4318		4.07083	9.26406		0.0375	15.362
5.4875	50.9604								4.175	14.4798		4.07917	9.26803		0.0333333	15.349
5.475	51.1164								4.18333	14.5258		4.07083	9.27706		0.0291667	15.334
5.47083	51.2594								4.19583	14.5658		4.08333	9.28102		0.025	15.321
5.48333	51.4074								4.20417	14.6068		4.07917	9.29003		0.0208333	15.308
5.47917	51.5694								4.2125	14.6479		4.08333	9.29502		0.0208333	15.3
5.46667	51.7014								4.22083	14.6859		4.07083	9.30106		0.0208333	15.294
5.48333	51.8344								4.23333	14.7259		4.0625	9.30409		0.0166667	15.288
5.425	51.9404								4.22083	14.7859		4.05417	9.30812
5.4375	51.9824								4.2125	14.8389		4.07083	9.31006
5.49167	52.1504								4.21667	14.8829		4.0625	9.31609
5.47917	52.2854								4.225	14.9279		4.05417	9.31812
5.49167	52.4244								4.225	14.9749		4.04583	9.32115
5.4875	52.5764								4.22917	15.0379		4.0375	9.32417
5.4875	52.7034								4.2125	15.0979		4.0375	9.32417
5.49583	52.8454								4.1375	15.1538		4.03333	9.32519
5.50833	53.0314								4.17083	15.1888		4.02917	9.3282
5.4375	53.1454								4.19583	15.2228		4.02917	9.3282
5.39583	53.1814								4.21667	15.2629		4.04167	9.32716
5.475	53.2394								4.22917	15.3009		4.0375	9.33017
5.5125	53.3634								4.24167	15.3419		4.03333	9.33319
5.525	53.5264								4.24583	15.3869		4.0375	9.33217
5.5	53.6904								4.24583	15.4339		4.04167	9.33516
5.50833	53.8374								4.20417	15.5008		4.04583	9.33615
5.50417	53.9844								4.15	15.5798		4.04583	9.33815
5.5125	54.1274								4.15833	15.6258		4.05	9.33913
5.45833	54.2364								4.17083	15.6698		4.05417	9.34112
5.41667	54.2684								4.1875	15.7128		4.05833	9.3421
5.42917	54.2944								4.19167	15.7538		4.05	9.34713
5.48333	54.3504								4.19167	15.8008		4.02917	9.3512
5.49583	54.4404								4.17917	15.8658		4.09167	9.34299
5.52917	54.5644								4.11667	15.9438		4.14583	9.3538
5.53333	54.7144								4.09583	15.9948		4.15	9.36979
5.54167	54.9024								4.09583	16.0358		4.13333	9.38585
5.525	55.1634								4.1125	16.0678		4.12917	9.39786
5.52917	55.2814								4.1375	16.0918		4.12917	9.40986
5.45417	55.3584								4.17083	16.1178		4.125	9.41987
5.41667	55.3924								4.19167	16.1428		4.10833	9.42993
5.525	55.4494								4.175	16.1628		4.12083	9.43789
5.53333	55.5874								4.2125	16.1739		4.11667	9.4469
5.5375	55.7234								4.24167	16.1989		4.10833	9.45493
5.4875	55.8094								4.25417	16.2259		4.1	9.46096
5.525	55.8954								4.25833	16.2569		4.08333	9.46602
5.525	55.9874								4.2625	16.2869		4.075	9.46905
5.52917	56.1174								4.2625	16.3149		4.09583	9.46897
5.52917	56.2354								4.25833	16.3429		4.1	9.47496
5.54167	56.3304								4.24583	16.3699		4.1	9.47896
5.50833	56.4194								4.22917	16.3969		4.1	9.48296
5.45	56.4804								4.20417	16.4208		4.09167	9.48699
5.53333	56.5894								4.1375	16.4418		4.08333	9.49102
5.53333	56.7164								3.94583	16.4387		4.075	9.49304
5.54583	56.8594								1.35	16.7046		4.07083	9.49606
5.54167	56.9854								1.34583	16.7066		4.07083	9.49706
5.52917	57.1024								0.895833	16.7044		4.075	9.49705
5.55833	57.2674								0.704167	16.6823		4.07917	9.50003
5.5375	57.4084								0.666667	16.6753		4.075	9.50305
5.5375	57.5264								0.641667	16.6703		4.06667	9.50507
5.53333	57.6354								0.6625	16.6663		4.07083	9.50606
5.47917	57.7024								0.791667	16.6613		4.09167	9.50499
5.48333	57.7354								0.904167	16.6704		4.09167	9.50899
5.57083	57.8754								1.00833	16.6804		4.0875	9.513
5.56667	58.0434								1.1875	16.6885		4.125	9.51187
5.57083	58.2494								1.3	16.7006		4.15833	9.51776
5.56667	58.4314								1.37083	16.7046		4.1875	9.54066
5.55	58.5544								1.3875	16.7126		4.12917	9.56286
5.55	58.6184								1.4	16.7126		4.16667	9.57373
5.48333	58.6424								1.45	16.7156		4.17917	9.63169
5.45833	58.6494								1.49583	16.7267		4.14583	9.6858
5.55833	58.6314								1.54583	16.7417		4.13333	9.70985
5.55417	58.6384								1.47083	16.7566		4.14167	9.72482
5.52917	58.6464								1.45	16.7596		4.13333	9.73885
5.52083	58.6484								1.4375	16.7616		4.12917	9.74886
5.52083	58.6504								1.42917	16.7626		4.11667	9.7559
5.5	58.6554											4.10417	9.76095
5.475	58.6624											4.1125	9.76292
5.45	58.6684											4.10417	9.76795
5.43333	58.6714											4.10417	9.77095
5.41667	58.6764											4.125	9.77287
5.40833	58.6774											4.12083	9.77889
5.39583	58.6804											4.10833	9.78393
5.39167	58.6824											4.09583	9.78797
5.38333	58.6834											4.09167	9.78899
5.37917	58.6844											4.08333	9.79102
5.37083	58.6864											4.075	9.79305
5.37083	58.6854											4.06667	9.79607
5.36667	58.6864											4.05833	9.7971
5.35833	58.6894											4.05417	9.79812
5.32083	58.6983											4.08333	9.79302
5.375	58.7094											4.09167	9.79599
5.55417	58.7574											4.09583	9.79797
5.6	58.8695											4.0875	9.802
5.59583	59.0005											4.09583	9.80197
5.51667	59.0674											4.1125	9.80292
5.55	59.1154											4.1125	9.80692
5.57083	59.1924											4.1125	9.80992
5.56667	59.2834											4.11667	9.8129
5.56667	59.3754											4.13333	9.81285
5.57083	59.4804											4.15	9.81979
5.56667	59.5814											4.15417	9.82778
5.55833	59.6714											4.16667	9.83773
5.57083	59.7674											4.14583	9.8578
5.55833	59.8654											4.10417	9.87095
5.5625	59.9454											4.125	9.87587
5.57917	60.0674											4.11667	9.8979
5.58333	60.1855											4.09583	9.93697
5.52083	60.2664											4.08333	9.96702
5.54167	60.3104											4.1	9.99196
5.5875	60.4285											4.07917	10.025
5.57917	60.5835											4.08333	10.039
5.58333	60.7125											4.09583	10.058
5.58333	60.8335											4.0875	10.077
5.575	60.9564											4.07917	10.089
5.60417	61.1145											4.07083	10.0991
5.58333	61.2915											4.07083	10.1071
5.57917	61.4204											4.06667	10.1151
5.525	61.5174											4.07917	10.129
5.4875	61.5544											4.07083	10.1461
5.60417	61.6605											4.04583	10.1721
5.58333	61.8005											4.02083	10.1922
5.575	61.9144											4.00417	10.2083
5.575	62.0215											3.9875	10.2193
5.5875	62.1205											3.97917	10.2274
5.57917	62.2244											3.97083	10.2344
5.58333	62.3205											4.04583	10.2421
5.58333	62.4145											4.0625	10.2761
5.57917	62.5144											4.07917	10.315
5.57917	62.6014											4.04583	10.3531
5.5875	62.6905											4.00833	10.3663
5.53333	62.7594											4.075	10.377
5.53333	62.7964											4.0875	10.403
5.5875	62.8835											4.09167	10.436
5.57917	62.9754											4.0875	10.461
5.57917	63.0615											4.08333	10.476
5.57917	63.1445											4.08333	10.486
5.59583	63.2495											4.08333	10.497
5.59167	63.3565											4.07083	10.5081
5.58333	63.4555											4.075	10.513
5.59583	63.5515											4.07917	10.522
5.6125	63.6775											4.08333	10.531
5.60417	63.8135											4.0875	10.539
5.59583	63.9365											4.09583	10.547
5.5375	63.9994											4.12083	10.5569
5.60417	64.0635											4.125	10.5739
5.62083	64.2275											4.125	10.5919
5.60417	64.3795											4.12917	10.6079
5.57917	64.4845											4.125	10.6289
5.59583	64.5855											4.11667	10.6479
5.60833	64.7215											4.11667	10.6799
5.6125	64.8855											4.0875	10.716
5.61667	65.0625											4.09167	10.752
5.575	65.2085											4.075	10.783
5.525	65.2574											4.03333	10.7982
5.6	65.3655											4.0375	10.8042
5.61667	65.4995											4.10833	10.8269
5.60833	65.6375											4.08333	10.857
5.60417	65.7715											4.06667	10.8741
5.60833	65.8845											4.0625	10.8881
5.6125	66.0255											4.0625	10.9021
5.61667	66.1725											4.07917	10.919
5.6125	66.3095											4.07917	10.932
5.6	66.4365											4.08333	10.944
5.5375	66.4994											4.08333	10.955
5.59167	66.5575											4.07917	10.965
5.60833	66.6595											4.075	10.975
5.60417	66.7675											4.09167	10.983
5.5875	66.8525											4.10417	10.9999
5.5875	66.9265											4.10833	11.0169
5.59167	67.0095											4.1	11.033
5.5875	67.0765											4.09583	11.047
5.6	67.1425											4.11667	11.0639
5.60833	67.2175											4.13333	11.0928
5.62917	67.3385											4.11667	11.1259
5.6125	67.4495											4.1125	11.1559
5.60833	67.5525											4.10833	11.1779
5.55417	67.6214											4.10833	11.2009
5.62083	67.7135											4.1	11.224
5.61667	67.8305											4.0875	11.249
5.59167	67.9315											4.04583	11.2631
5.59583	68.0165											4.10833	11.2749
5.5875	68.0955											4.11667	11.3069
5.59167	68.1625											4.125	11.3389
5.59167	68.2365											4.10833	11.3739
5.60833	68.3185											4.0875	11.402
5.63333	68.4355											4.06667	11.4331
5.6125	68.5605											4.075	11.465
5.55417	68.6164											4.08333	11.498
5.62083	68.6785											4.1	11.528
5.64167	68.7995											4.09167	11.557
5.62917	68.9285											4.09167	11.578
5.62083	69.0395											4.09167	11.593
5.6125	69.1575											4.09583	11.608
5.60417	69.2975											4.10417	11.6209
5.5875	69.4295											4.1	11.639
5.58333	69.5455											4.09167	11.657
5.58333	69.6434											4.08333	11.672
5.54167	69.7134											4.10417	11.6909
5.5875	69.7725											4.11667	11.7169
5.59583	69.8835											4.125	11.7589
5.57917	70.0054											4.0625	11.7921
5.56667	70.1004											4.05833	11.8051
5.55833	70.1794											4.10417	11.8489
5.5625	70.2534											4.09583	11.889
5.5625	70.3334											4.075	11.921
5.56667	70.4074											4.09167	11.94
5.575	70.4924											4.10417	11.9669
5.57083	70.5724											4.10417	11.9909
5.5625	70.6474											4.10417	12.0089
5.56667	70.7264											4.13333	12.0268
5.56667	70.8054											4.13333	12.0508
5.54583	70.8814											4.0875	12.071
5.55	70.9374											4.05833	12.0791
5.5875	71.0675											4.02917	12.0862
5.55417	71.1954											3.99583	12.0943
5.53333	71.2914											3.96667	12.1004
5.52917	71.3854											3.94167	12.1055
5.52083	71.4934											3.9125	12.1116
5.5	71.5914											3.8875	12.1147
5.4875	71.6924											3.8625	12.1188
5.47917	71.8134											3.8375	12.1209
5.425	71.9544											3.8125	12.1229
5.32083	72.1083											3.79167	12.123
5.25	72.2503											3.76667	12.1261
5.17083	72.3783											3.74583	12.1262
5.0625	72.4752											3.72083	12.1293
5.0875	72.6432											3.7	12.1293
4.875	73.0841											3.67917	12.1314
4.60417	73.494											3.35417	12.2105
4.40833	73.8369											3.225	12.214
4.27083	74.1349											3.35417	12.1945
4.04167	74.5258											3.45833	12.1892
3.62083	74.9886											3.53333	12.1869
3.4875	75.1865											3.6125	12.1846
2.9	75.9713											3.69583	12.1813
2.66667	76.3612											3.7875	12.176
2.52917	76.6861											3.875	12.1707
2.44583	76.9861											3.94167	12.1745
2.38333	77.28											3.93333	12.1815
2.3375	77.483											3.9375	12.1825
2.275	77.563											4.02083	12.1812
2.29583	77.805											4.05417	12.1881
2.26667	78.007											4.12083	12.1959
2.25	78.209											4.12083	12.2169
2.23333	78.428											4.1125	12.2469
2.22917	78.662											4.10417	12.2769
2.22083	78.91											4.09167	12.303
2.1375	79.0079											4.1125	12.3309
2.1875	79.262											4.05417	12.3601
2.18333	79.402											4.06667	12.3711
2.175	79.515											4.08333	12.387
2.175	79.6189											4.09583	12.413
2.18333	79.688											4.1	12.435
2.17083	79.693											4.1375	12.4658
2.15417	79.6969											4.15417	12.5138
2.22083	79.681											4.1625	12.5627
2.21667	79.682											4.09583	12.647
2.2125	79.683											4.02917	12.6772
2.2125	79.683											4.05833	12.6911
2.20417	79.685											4.07917	12.724
2.175	79.691											4.08333	12.756
2.1625	79.6939											4.08333	12.782
2.15417	79.6969											4.075	12.804
2.15	79.6969											4.07083	12.8221
2.14583	79.6979											4.1	12.839
2.14167	79.6989											4.09583	12.861
2.1375	79.7009											4.0875	12.877
2.11667	79.7059											4.1	12.895
2.24167	79.726											4.0875	12.919
2.25417	80.004											4.06667	12.9401
2.225	80.2											4.04583	12.9591
2.20417	80.259											4.0375	12.9772
2.24167	80.469											4.0375	13.0042
2.23333	80.605											4.02083	13.0262
2.24167	80.738											4.0125	13.0413
2.24167	80.862											4.01667	13.0532
2.24583	80.967											4.02083	13.0642
2.25	81.064											4.04583	13.0821
2.25	81.152											4.05833	13.1051
2.2625	81.24											4.09167	13.127
2.27083	81.343											4.07917	13.161
2.25833	81.459											4.04583	13.1731
2.28333	81.512											4.09167	13.178
2.27917	81.698											4.12083	13.1969
2.275	81.808											4.125	13.2259
2.2625	81.923											4.11667	13.2509
2.25	82.016											4.1	13.271
2.24167	82.104											4.10833	13.2889
2.2375	82.176											4.11667	13.3129
2.2375	82.254											4.125	13.3489
2.23333	82.331											4.10417	13.3849
2.23333	82.415											4.1375	13.4218
2.23333	82.503											4.10833	13.4979
2.22083	82.615											4.10833	13.5549
2.21667	82.736											4.1125	13.5969
2.17083	82.834											4.12083	13.6259
2.225	82.898											4.125	13.6509
2.20833	83.072											4.14167	13.6688
2.19167	83.214											4.15	13.6928
2.16667	83.3529											4.1125	13.7069
2.1375	83.4689											4.10833	13.7099
2.11667	83.5639											4.1625	13.7217
2.10417	83.6619											4.19167	13.7506
2.08333	83.7629											4.1875	13.7747
2.06667	83.8629											4.17083	13.7937
2.05417	83.9719											4.17083	13.8067
2.0375	84.0699											4.16667	13.8227
2.02917	84.1959											4.14583	13.8378
1.97917	84.3109											4.125	13.8509
2.02083	84.3819											4.1125	13.8629
1.99167	84.5659											4.1	13.872
1.98333	84.6919											4.09583	13.88
1.96667	84.8239											4.09167	13.891
1.95417	84.9219											4.12917	13.9059
1.95417	85.0159											4.09583	13.965
1.95	85.1139											4.0625	14.0031
1.95417	85.2318											4.04583	14.0241
1.93333	85.4098											4.0375	14.0422
1.92917	85.5828											4.05	14.0561
1.8875	85.7038											4.0625	14.0881
1.92917	85.8148											4.0625	14.1191
1.925	85.9838											4.07917	14.146
1.925	86.1208											4.0375	14.1702
1.93333	86.2538											4.1125	14.1779
1.925	86.4338											4.13333	14.2308
1.91667	86.5908											4.14167	14.2668
1.92083	86.7598											4.1375	14.2998
1.89583	86.9818											4.12917	14.3239
1.91667	87.0958											4.125	14.3429
1.90833	87.3138											4.10833	14.3609
1.89583	87.4448											4.1	14.378
1.9125	87.5668											4.09167	14.394
1.90417	87.6758											4.07917	14.411
1.9125	87.7828											4.10833	14.4279
1.9125	87.9518											4.1	14.473
1.90833	88.1548											4.1125	14.5129
1.87083	88.3088											4.09583	14.543
1.84583	88.3428											4.10417	14.5629
1.91667	88.4568											4.12083	14.5899
1.91667	88.5808											4.125	14.6379
1.92917	88.7138											4.09583	14.673
1.9375	88.8458											4.05417	14.6871
1.97083	89.0139											4.0625	14.6881
1.97083	89.2509											4.09583	14.696
1.97917	89.4129											4.13333	14.7168
1.94583	89.5278											4.11667	14.7399
1.925	89.5548											4.10417	14.7559
1.9125	89.5718											4.09583	14.771
1.90417	89.5808											4.08333	14.782
1.9	89.5888											4.06667	14.7911
1.89583	89.5948											4.07917	14.794
1.89167	89.5998											4.10417	14.8139
1.8875	89.6038											4.10833	14.8379
1.88333	89.6078											4.08333	14.867
1.88333	89.6108											4.05833	14.9021
1.87917	89.6138											4.0375	14.9292
1.8625	89.6408											4.02083	14.9492
1.85	89.6438											4.0125	14.9633
1.89583	89.6438											4.00833	14.9733
2	89.7119											4.01667	14.9832
2.025	89.8899											4.02083	14.9962
2.05417	90.1429											4.025	15.0082
2.0625	90.3659											4.03333	15.0212
2.0625	90.5409											4.025	15.0332
2.02083	90.5949											4.03333	15.0432
2.09167	90.7739											4.02083	15.0552
2.0875	90.9169											3.9875	15.0653
2.09167	91.0379											4.025	15.0662
2.09583	91.1439											4.10417	15.0879
2.09583	91.2399											4.07917	15.13
2.12083	91.3629											4.05	15.1631
2.12083	91.5159											4.025	15.1872
2.12083	91.6719											4.02917	15.2152
2.0875	91.7759											4.0125	15.2403
2.1375	91.8459											4.00417	15.2563
2.125	92.0879											3.99167	15.2673
2.12083	92.2939											3.98333	15.2744
2.1	92.5639											3.98333	15.2804
2.06667	92.7939											3.98333	15.2854
2.025	93.0129											3.97917	15.2904
1.9625	93.1759											3.96667	15.2954
1.99167	93.3179											3.99167	15.2963
1.89583	93.6668											4	15.3013
1.8375	93.9518											4.00417	15.3083
1.80417	94.2058											3.99583	15.3153
1.76667	94.4898											4.02917	15.3152
1.70833	94.7027											4.04167	15.3252
1.69167	94.7527											4.05833	15.3351
1.72083	94.9597											4.0875	15.35
1.70417	95.1767											4.09167	15.368
1.69167	95.3757											4.1	15.387
1.67917	95.5837											4.1125	15.4069
1.675	95.7547											4.12083	15.4299
1.67083	95.9257											4.10417	15.4619
1.63333	96.0717											4.06667	15.4751
1.66667	96.1667											4.12083	15.4939
1.6875	96.4547											4.12917	15.5409
1.6875	96.7927											4.0875	15.608
1.67917	97.0817											4.06667	15.6421
1.69167	97.3107											4.05	15.6661
1.64167	97.3757											4.07083	15.6841
1.725	97.5338											4.06667	15.7041
1.7375	97.7618											4.05417	15.7221
1.75	97.9578											4.0625	15.7351
1.77083	98.1838											4.05417	15.7481
1.7875	98.4018											4.04583	15.7581
1.75417	98.5438											4.06667	15.7651
1.75417	98.5838											4.1	15.784
1.8	98.7108											4.08333	15.813
1.82083	98.9008											4.06667	15.8381
1.84167	99.0878											4.09167	15.86
1.84583	99.2618											4.07083	15.8881
1.86667	99.4158											4.0625	15.9061
1.88333	99.6238											4.06667	15.9211
1.82917	99.7418											4.08333	15.949
1.87917	99.8078											4.08333	15.978
1.89583	100.054											4.1	16.008
1.9	100.213											4.075	16.044
1.90833	100.356											4.0375	16.0572
1.92917	100.519											4.1125	16.0659
1.94583	100.704											4.125	16.1009
1.95833	100.88											4.13333	16.1268
1.90417	100.941											4.12083	16.1479
1.94583	101.056											4.12917	16.1649
1.94583	101.212											4.12917	16.1829
1.90833	101.399											4.10833	16.2049
1.875	101.556											4.0875	16.223
1.85417	101.7											4.08333	16.238
1.84167	101.866											4.07083	16.2501
1.83333	102.024											4.07083	16.2601
1.82917	102.22											4.07917	16.27
1.7625	102.371											4.0625	16.2851
1.775	102.444											4.05	16.2941
1.77917	102.738											4.06667	16.3001
1.72917	103.007											4.05833	16.3091
1.68333	103.315											4.05417	16.3171
1.62917	103.612											4.05	16.3261
1.57917	103.821											4.07083	16.3351
1.6	103.946											4.07083	16.3501
1.56667	104.276											4.0625	16.3641
1.55	104.648											4.06667	16.3801
1.525	104.979											4.02917	16.3952
1.48333	105.194											4.00833	16.4013
1.4875	105.252											4.09167	16.414
1.5125	105.534											4.0875	16.478
1.51667	105.881											4.05833	16.5131
1.49167	106.251											4.02917	16.5422
1.45833	106.53											4.02083	16.5632
1.44583	106.61											4.01667	16.5822
1.4625	106.961											3.99167	16.5973
1.43333	107.202											3.99167	16.6053
1.425	107.432											3.98333	16.6134
1.43333	107.677											3.97917	16.6194
1.42083	107.877											3.97083	16.6234
1.37083	107.934											3.96667	16.6264
1.42083	107.992											3.96667	16.6284
1.42917	108.227											3.95417	16.6345
1.40833	108.43											3.97083	16.6334
1.37083	108.495											3.98333	16.6364
1.3875	108.533											3.9875	16.6423
1.3875	108.606											3.9875	16.6473
1.4	108.668											3.99583	16.6513
1.3625	108.715											4.00417	16.6563
1.34583	108.735											4.01667	16.6612
1.3375	108.747											4.03333	16.6702
1.33333	108.755											4.0625	16.6801
1.32917	108.761											4.0625	16.6981
1.32083	108.773											4.06667	16.7171
1.31667	108.776											4.08333	16.739
1.31667	108.78											4.075	16.764
1.3125	108.783											4.02917	16.7842
1.30833	108.786											4.06667	16.7931
1.30833	108.788											4.10417	16.8189
1.30833	108.791											4.13333	16.8878
1.30833	108.793											4.13333	16.9298
1.30833	108.793											4.12917	16.9599
1.30417	108.796											4.1375	16.9908
1.22917	108.808											4.1375	17.0128
1.23333	108.807											4.1375	17.0298
1.1375	108.807											4.14583	17.0458
1.125	108.803											4.1375	17.0638
1.125	108.799											4.1375	17.0758
1.125	108.799											4.1375	17.0878
1.12917	108.798											4.16667	17.1017
1.13333	108.796											4.15	17.1208
0.1375	108.445											4.15	17.1348
0.0708333	108.383											4.14583	17.1498
0.05	108.348											4.15833	17.1648
0.0416667	108.324											4.15833	17.1818
0.0375	108.312											4.16667	17.2077
0.0291667	108.294											4.13333	17.2478
0.025	108.277											4.1	17.294
0.025	108.266											4.04167	17.3192
0.025	108.257											4.125	17.3369
0.025	108.251											4.13333	17.3778
0.025	108.245											4.13333	17.4088
0.0208333	108.24											4.11667	17.4409
0.025	108.234											4.10417	17.4659
0.025	108.23											4.09167	17.484
0.0208333	108.227											4.075	17.5
												4.06667	17.5081
												4.05833	17.5181
												4.05833	17.5241
												4.05417	17.5301
												4.05	17.5341
												4.0375	17.5392
												4.0375	17.5412
												4.03333	17.5452
												4.0375	17.5482
												4.0375	17.5522
												4.04167	17.5532
												4.05	17.5571
												4.0625	17.5601
												4.10417	17.5669
												4.11667	17.5899
												4.12917	17.6169
												4.12083	17.6419
												4.1375	17.6508
												4.17917	17.6807
												4.175	17.7087
												4.1625	17.7277
												4.15417	17.7418
												4.14167	17.7568
												4.12917	17.7659
												4.13333	17.7738
												4.12917	17.7889
												4.125	17.8019
												4.12083	17.8219
												4.1125	17.8499
												4.125	17.8819
												4.12083	17.9059
												4.12917	17.9219
												4.18333	17.9397
												4.2	17.9706
												4.21667	17.9966
												4.23333	18.0265
												4.225	18.0625
												4.21667	18.0916
												4.1875	18.1037
												4.2375	18.1205
												4.23333	18.1495
												4.225	18.1715
												4.21667	18.1886
												4.21667	18.2076
												4.23333	18.2225
												4.2375	18.2435
												4.23333	18.2645
												4.22917	18.2825
												4.2375	18.3005
												4.2375	18.3195
												4.22917	18.3365
												4.225	18.3505
												4.22083	18.3645
												4.21667	18.3756
												4.22083	18.3835
												4.2375	18.3955
												4.2125	18.4116
												4.19167	18.4186
												4.22083	18.4215
												4.25417	18.4334
												4.25417	18.4584
												4.26667	18.4774
												4.25417	18.4984
												4.25417	18.5144
												4.2375	18.5325
												4.22917	18.5445
												4.225	18.5555
												4.225	18.5635
												4.2375	18.5755
												4.24583	18.5875
												4.2375	18.6025
												4.23333	18.6135
												4.22083	18.6235
												4.21667	18.6306
												4.22083	18.6375
												4.22917	18.6455
												4.24167	18.6535
												4.25	18.6684
												4.2875	18.6893
												4.29167	18.7153
												4.27917	18.7473
												4.26667	18.7704
												4.25	18.7904
												4.21667	18.8036
												4.2	18.8086
												4.33333	18.8512
												4.31667	18.9372
												4.275	18.9944
												4.26667	19.0204
												4.25	19.0404
												4.25	19.0604
												4.24583	19.0765
												4.22917	19.0895
												4.22917	19.0975
												4.24583	19.1075
												4.24167	19.1205
												4.23333	19.1305
												4.23333	19.1375
												4.22083	19.1455
												4.2125	19.1506
												4.20417	19.1566
												4.2	19.1596
												4.19167	19.1616
												4.19583	19.1636
												4.20417	19.1686
												4.175	19.1767
												4.18333	19.1737
												4.20833	19.1736
												4.25833	19.1824
												4.27083	19.1964
												4.275	19.2094
												4.27083	19.2214
												4.27083	19.2354
												4.2625	19.2474
												4.25833	19.2564
												4.27083	19.2674
												4.27917	19.2813
												4.2625	19.2924
												4.25833	19.3024
												4.25	19.3114
												4.27083	19.3164
												4.29167	19.3313
												4.29583	19.3473
												4.30833	19.3662
												4.30833	19.3912
												4.29583	19.4113
												4.2625	19.4284
												4.30417	19.4333
												4.32917	19.4592
												4.30833	19.4882
												4.30833	19.5102
												4.29583	19.5373
												4.3125	19.5612
												4.3	19.5843
												4.29167	19.6033
												4.2875	19.6163
												4.2875	19.6293
												4.27083	19.6424
												4.2625	19.6514
												4.27917	19.6593
												4.275	19.6744
												4.2625	19.6844
												4.25833	19.6944
												4.23333	19.7025
												4.23333	19.7045
												4.30417	19.7133
												4.32083	19.7342
												4.3125	19.7612
												4.3125	19.7822
												4.32917	19.8082
												4.30833	19.8362
												4.36667	19.87
												4.34167	19.9191
												4.35417	19.9681
												4.34167	20.0081
												4.325	20.0392
												4.32083	20.0652
												4.325	20.0872
												4.37917	20.135
												4.3	20.1683
												4.37083	20.194
												4.375	20.262
												4.35	20.3081
												4.325	20.3352
												4.3125	20.3542
												4.30417	20.3693
												4.3	20.3803
												4.2875	20.3903
												4.29167	20.3973
												4.28333	20.4073
												4.26667	20.4124
												4.27083	20.4164
												4.27917	20.4213
												4.29167	20.4283
												4.31667	20.4372
												4.31667	20.4512
												4.3125	20.4552
												4.375	20.478
												4.3625	20.5091
												4.35833	20.5341
												4.35833	20.5571
												4.35	20.5801
												4.3375	20.5951
												4.325	20.6102
												4.3125	20.6212
												4.31667	20.6292
												4.31667	20.6382
												4.31667	20.6462
												4.32083	20.6542
												4.35	20.6661
												4.35417	20.6821
												4.3625	20.6991
												4.34167	20.7191
												4.3375	20.7241
												4.42917	20.7678
												4.4	20.8229
												4.3875	20.858
												4.36667	20.883
												4.35833	20.8991
												4.37083	20.92
												4.3625	20.9401
												4.35417	20.9571
												4.3625	20.9701
												4.3625	20.9871
												4.375	21.006
												4.3625	21.0231
												4.3625	21.0371
												4.3625	21.0511
												4.38333	21.065
												4.34167	21.0841
												4.38333	21.093
												4.38333	21.112
												4.38333	21.131
												4.375	21.149
												4.37917	21.166
												4.37083	21.185
												4.35	21.1971
												4.34583	21.2051
												4.37917	21.212
												4.4	21.2349
												4.4125	21.2649
												4.39583	21.2909
												4.39167	21.309
												4.38333	21.329
												4.4125	21.3459
												4.35833	21.3681
												4.4125	21.3839
												4.40833	21.4099
												4.39583	21.4349
												4.4	21.4559
												4.39583	21.4779
												4.38333	21.497
												4.4	21.5119
												4.42083	21.5489
												4.39583	21.5759
												4.39167	21.596
												4.40417	21.6149
												4.4125	21.6409
												4.3875	21.671
												4.3375	21.6831
												4.37083	21.687
												4.3625	21.6991
												4.375	21.709
												4.375	21.723
												4.3875	21.736
												4.3875	21.756
												4.36667	21.772
												4.34167	21.7821
												4.33333	21.7882
												4.325	21.7932
												4.30833	21.8002
												4.29167	21.8043
												4.2875	21.8043
												4.32083	21.8042
												4.31667	21.8112
												4.30417	21.8183
												4.29583	21.8213
												4.275	21.8264
												4.29583	21.8233
												4.34583	21.8301
												4.325	21.8462
												4.29167	21.8603
												4.22083	21.8785
												4.09583	21.902
												0.954167	21.5417
												0.941667	21.5458
												0.854167	21.5481
												0.766667	21.5464
												0.658333	21.5357
												0.645833	21.5308
												0.645833	21.5288
												0.633333	21.5288
												0.620833	21.5279
												0.616667	21.5249
												0.608333	21.5259
												0.695833	21.5166
												0.733333	21.5185
												0.770833	21.5194
												0.804167	21.5202
												0.829167	21.5232
												0.866667	21.525
												0.9	21.5269
												0.933333	21.5278
												0.9625	21.5267
												0.991667	21.5276
												1.01667	21.5305
												1.05	21.5304
												1.0875	21.5353
												1.11667	21.5422
												1.10833	21.5462
												1.2625	21.5637
												1.30417	21.5735
												1.34583	21.5804
												1.375	21.5863
												1.40417	21.5902
												1.425	21.5941
												1.45417	21.598
												1.46667	21.602
												1.4875	21.6039
												1.5125	21.6058
												1.54167	21.6127
												1.56667	21.6166
												1.60833	21.6195
												1.64167	21.6264
												1.67917	21.6313
												1.69583	21.6372
												1.7	21.6392
												1.67917	21.6443
												1.725	21.6421
												1.7125	21.6461
												1.7	21.6492
												1.65833	21.6573
												0.9375	21.6298
												0.875	21.618
												0.895833	21.6139
												0.895833	21.6139
												0.904167	21.6119
												0.929167	21.6078
												0.920833	21.6098
												0.916667	21.6109
												0.916667	21.6109
												0.920833	21.6098
												0.929167	21.6088
												0.9375	21.6078
												1.00833	21.6035
												1.09167	21.6043
												1.14167	21.6061
												1.15	21.6071
												1.17083	21.604
												1.2	21.6019
												1.2125	21.6038
												1.275	21.6016
												1.32083	21.6035
												1.35	21.6024
												1.39583	21.6012
												1.45833	21.602
												1.54167	21.6057
												1.61667	21.6055
												1.64167	21.6104
												1.70833	21.6082
												1.7125	21.6121
												1.72917	21.6131
												1.75833	21.614
												1.775	21.6139
												1.7875	21.6169
												1.7875	21.6179
												1.7875	21.6179
												1.79167	21.6169
												1.79167	21.6169
												1.78333	21.6189
												1.75833	21.623
												1.70417	21.6342
												1.53333	21.6437
												1.32917	21.6394
												1.22917	21.6388
												1.14583	21.6271
												1.1375	21.6241
												1.14583	21.6221
												1.15833	21.621
												1.1625	21.62
												1.17083	21.619
												1.18333	21.6159
												1.19167	21.6159
												1.19583	21.6149
												1.20417	21.6139
												1.20833	21.6139
												1.21667	21.6128
												1.22917	21.6128
												1.22917	21.6128
												1.2375	21.6138
												1.2375	21.6148
												1.2375	21.6148
												1.24167	21.6147
												1.24167	21.6167
												1.25	21.6147
												1.2625	21.6167
												1.24583	21.6207
												1.22083	21.6258
												1.19583	21.6289
												1.18333	21.6309
												1.17917	21.631
												1.1875	21.6299
												1.19583	21.6289
												1.2	21.6279
												1.22917	21.6248
												1.2375	21.6258
												1.22917	21.6268
												1.27083	21.6256
												1.30833	21.6315
												1.33333	21.6344
												1.35	21.6374
												1.3625	21.6383
												1.39167	21.6402
												1.40833	21.6402
												1.425	21.6401
												1.4375	21.6411
												1.4625	21.64
												1.475	21.6409
												1.48333	21.6409
												1.4875	21.6419
												1.5	21.6419
[truncated: 179 more rows]

## Sheet: SD345
345-0.0-1			345-0.0-2			345-0.1-1			345-0.1-2			345-0.2-1			345-0.2-2			345-0.3-1			345-0.3-2			345-0.6-1			345-0.6-2			345-0.9-1			345-0.9-2
average bond stress(MPa)	load-end slip(mm)		average bond stress(MPa)	load-end slip(mm)		average bond stress(MPa)	load-end slip(mm)		average bond stress(MPa)	load-end slip(mm)		average bond stress(MPa)	load-end slip(mm)		average bond stress(MPa)	load-end slip(mm)		average bond stress(MPa)	load-end slip(mm)		average bond stress(MPa)	load-end slip(mm)		average bond stress(MPa)	load-end slip(mm)		average bond stress(MPa)	load-end slip(mm)		average bond stress(MPa)	load-end slip(mm)		average bond stress(MPa)	load-end slip(mm)
-0.00416667	0.00101427		0	0		0	0		-0.00416667	0.00301427		0	0		-0.00416667	0.00101427		0	-0.001		0	0		0	0.001		0	0		0	0		0	0
-0.00416667	0.00101427		0	0		0.00416667	-0.00101427		-0.00416667	0.00201427		0	-0.001		0	0		0	0		0	-0.002		0	0.001		0	-0.001		0	-0.001		0	-0.001
0	0		0	0		0	0		-0.00416667	0.00201427		0.0166667	0.450943		0	0		0	0		0.0708333	0.424757		0	0.001		0	0		0	0		0	0
0	0		0	0		0	0		-0.00416667	0.00201427		0.320833	0.756901		0	-0.001		0	-0.001		0.241667	0.498172		0	0		0.00833333	0.187971		0	0		0	0
0	0		0	0		0.00416667	-0.00201427		0	0.001		0.416667	0.781573		0.00416667	-0.00101427		0	-0.001		0.295833	0.512987		0	0		0.0125	0.533957		0	-0.001		0.0166667	0.130943
0	0		0.00833333	0.0379715		0.00416667	-0.00201427		0.00833333	0.0629715		0.491667	0.800316		0.00833333	0.0469715		0	-0.001		0.333333	0.523859		0	0		0.0166667	0.749943		0.00416667	0.125986		0.025	0.177914
-0.00416667	0.00101427		0.0291667	0.2609		0.00416667	-0.00501427		0.0125	0.150957		0.529167	0.814188		0.0125	0.106957		0	-0.001		0.383333	0.535687		0	0.001		0.0166667	0.850943		0.00833333	0.224971		0.0291667	0.1969
0	0		0.0625	0.355786		0	-0.007		0.0166667	0.208943		0.545833	0.818131		0.0166667	0.160943		0	-0.001		0.429167	0.54653		0.0125	0.0869572		0.0208333	0.919929		0.0166667	0.278943		0.0333333	0.220886
0	0		0.075	0.371743		0	-0.006		0.025	0.257914		0.5625	0.821074		0.025	0.192914		0	-0.001		0.504167	0.564274		0.0166667	0.155943		0.0208333	0.960929		0.0208333	0.320929		0.0416667	0.230857
-0.00416667	0.00101427		0.0916667	0.379686		0.00416667	-0.00801427		0.0291667	0.2869		0.583333	0.826002		0.0291667	0.2229		0.00416667	0.131986		0.504167	0.569274		0.0208333	0.206929		0.025	1.02691		0.025	0.356914		0.0458333	0.239843
-0.00416667	0.00201427		0.108333	0.384629		0	-0.008		0.0375	0.303872		0.6	0.828945		0.0291667	0.2469		0.0125	0.289957		0.5125	0.571245		0.025	0.235914		0.0291667	1.0799		0.0291667	0.3829		0.0583333	0.2468
0	0		0.116667	0.390601		0	-0.008		0.0458333	0.317843		0.620833	0.832874		0.0333333	0.275886		0.0208333	0.434929		0.529167	0.572188		0.025	0.261914		0.0333333	1.14689		0.0333333	0.403886		0.0666667	0.253772
-0.00416667	0.00101427		0.145833	0.399501		0.00416667	-0.00901427		0.05	0.325829		0.641667	0.837803		0.0416667	0.316857		0.0291667	0.5449		0.554167	0.576102		0.0291667	0.2989		0.0416667	1.16086		0.0375	0.418872		0.075	0.255743
-0.00416667	0.00101427		0.179167	0.410386		0	-0.008		0.0583333	0.3298		0.654167	0.84276		0.0458333	0.361843		0.0375	0.615872		0.591667	0.581974		0.0333333	0.329886		0.0458333	1.17084		0.0458333	0.428843		0.0958333	0.261672
0	0		0.208333	0.419287		0.0125	0.0589572		0.0625	0.336786		0.675	0.845689		0.05	0.394829		0.05	0.691829		0.616667	0.586888		0.0375	0.352872		0.0541667	1.17481		0.0458333	0.436843		0.1125	0.265615
0	0		0.233333	0.425201		0.025	0.206914		0.0833333	0.352715		0.675	0.851689		0.0541667	0.432815		0.0666667	0.775772		0.608333	0.591917		0.0416667	0.363857		0.0708333	1.17176		0.0541667	0.444815		0.129167	0.270558
-0.00416667	0.00101427		0.254167	0.43013		0.0333333	0.267886		0.1	0.365658		0.691667	0.849631		0.0625	0.464786		0.075	0.807743		0.6	0.593945		0.0416667	0.377857		0.0833333	1.17071		0.0583333	0.4528		0.154167	0.278472
0	0		0.266667	0.432087		0.0375	0.308872		0.1125	0.372615		0.704167	0.855589		0.0708333	0.500757		0.0791667	0.824729		0.608333	0.591917		0.0458333	0.380843		0.133333	1.20654		0.0666667	0.457772		0.175	0.285401
0	0		0.2875	0.436016		0.0458333	0.340843		0.125	0.376572		0.745833	0.861446		0.0833333	0.537715		0.0833333	0.838715		0.6375	0.594817		0.05	0.389829		0.183333	1.22037		0.0791667	0.467729		0.195833	0.289329
-0.00416667	0.00101427		0.358333	0.443773		0.0541667	0.369815		0.1375	0.378529		0.766667	0.865375		0.0958333	0.573672		0.0916667	0.872686		0.629167	0.596846		0.0583333	0.3908		0.195833	1.22433		0.0958333	0.482672		0.245833	0.296158
0.0166667	0.444943		0.383333	0.449687		0.0583333	0.4068		0.158333	0.384458		0.783333	0.868318		0.104167	0.597643		0.1	0.926658		0.620833	0.598874		0.0625	0.395786		0.208333	1.22429		0.116667	0.4966		0.266667	0.304087
0.0166667	0.452943		0.4	0.45663		0.075	0.464743		0.179167	0.392386		0.808333	0.871232		0.120833	0.623586		0.116667	0.9976		0.620833	0.598874		0.0708333	0.407757		0.220833	1.22524		0.141667	0.508515		0.333333	0.324859
0.0125	0.455957		0.425	0.459545		0.0833333	0.493715		0.191667	0.395344		0.808333	0.873232		0.133333	0.647543		0.125	1.06357		0.6125	0.600903		0.0833333	0.430715		0.225	1.22623		0.158333	0.516458		0.341667	0.33483
0.0166667	0.457943		0.441667	0.461488		0.1	0.530658		0.2	0.399315		0.816667	0.875203		0.141667	0.656515		0.133333	1.08954		0.616667	0.599888		0.104167	0.448643		0.225	1.22823		0.166667	0.520429		0.354167	0.338787
0.0125	0.458957		0.454167	0.462445		0.120833	0.549586		0.208333	0.402287		0.833333	0.877146		0.158333	0.670458		0.15	1.11149		0.6125	0.600903		0.1125	0.465615		0.233333	1.2292		0.175	0.521401		0.358333	0.341773
0.0166667	0.458943		0.466667	0.464402		0.133333	0.559543		0.220833	0.403244		0.820833	0.880189		0.179167	0.689386		0.170833	1.12942		0.695833	0.598617		0.141667	0.487515		0.2375	1.22919		0.183333	0.523372		0.375	0.343716
0.0125	0.459957		0.483333	0.465345		0.1375	0.564529		0.229167	0.406215		0.845833	0.877104		0.195833	0.704329		0.191667	1.14734		0.7125	0.60456		0.158333	0.502458		0.25	1.23014		0.2125	0.528272		0.3875	0.346673
0.0125	0.459957		0.5	0.465288		0.158333	0.567458		0.233333	0.409201		0.866667	0.880032		0.2125	0.715272		0.216667	1.16226		0.75	0.606432		0.179167	0.511386		0.258333	1.23012		0.245833	0.530158		0.3875	0.350673
0.0125	0.459957		0.5	0.470288		0.195833	0.576329		0.233333	0.409201		0.870833	0.882018		0.229167	0.724215		0.241667	1.17417		0.770833	0.61136		0.2	0.521315		0.266667	1.23109		0.270833	0.536073		0.383333	0.351687
0.0125	0.459957		0.491667	0.472316		0.2125	0.580272		0.25	0.410144		0.879167	0.883989		0.25	0.731144		0.270833	1.18707		0.791667	0.614289		0.229167	0.531215		0.266667	1.23209		0.283333	0.54003		0.395833	0.350644
0.0125	0.460957		0.520833	0.468216		0.2375	0.586187		0.270833	0.412073		0.8875	0.884961		0.275	0.739058		0.325	1.20589		0.829167	0.619161		0.258333	0.543115		0.270833	1.23207		0.2875	0.542015		0.4	0.35463
0.0125	0.460957		0.5375	0.471159		0.275	0.593058		0.283333	0.41503		0.895833	0.885932		0.295833	0.746987		0.35	1.2198		0.858333	0.625061		0.266667	0.549087		0.279167	1.23404		0.3	0.544973		0.429167	0.35753
0.0125	0.460957		0.545833	0.472131		0.291667	0.597001		0.291667	0.418001		0.904167	0.887904		0.329167	0.756873		0.3625	1.22676		0.895833	0.629932		0.275	0.553058		0.279167	1.23504		0.3125	0.54793		0.4375	0.361502
0.0125	0.460957		0.558333	0.472088		0.3	0.601973		0.295833	0.419987		0.908333	0.889889		0.354167	0.764787		0.3875	1.23367		0.866667	0.641032		0.291667	0.556001		0.291667	1.235		0.333333	0.548859		0.45	0.366459
0.0125	0.460957		0.570833	0.473045		0.308333	0.603944		0.3	0.421973		0.920833	0.889847		0.366667	0.772744		0.416667	1.24257		0.95	0.642747		0.3	0.559973		0.308333	1.23594		0.345833	0.551816		0.45	0.371459
0.0166667	0.460943		0.583333	0.474002		0.3125	0.60693		0.308333	0.420944		0.933333	0.891804		0.383333	0.776687		0.429167	1.24753		0.979167	0.646647		0.308333	0.561944		0.3125	1.23793		0.3625	0.554759		0.458333	0.37243
0.0166667	0.520943		0.6	0.474945		0.329167	0.609873		0.329167	0.424873		0.9375	0.89379		0.408333	0.784602		0.458333	1.25343		0.995833	0.64959		0.316667	0.564916		0.320833	1.2389		0.370833	0.55873		0.454167	0.373445
0.0208333	0.554929		0.608333	0.477917		0.329167	0.614873		0.341667	0.42683		0.941667	0.895775		0.425	0.788545		0.4875	1.26033		1.00833	0.652547		0.329167	0.566873		0.320833	1.2409		0.391667	0.560659		0.483333	0.380345
0.0208333	0.581929		0.620833	0.477874		0.333333	0.614859		0.35	0.429801		0.95	0.896747		0.429167	0.79353		0.525	1.2672		1.01667	0.654519		0.3375	0.570844		0.329167	1.24087		0.404167	0.563616		0.504167	0.386274
0.025	0.617914		0.620833	0.480874		0.354167	0.615787		0.358333	0.431773		0.954167	0.898733		0.4375	0.795502		0.541667	1.27415		1.025	0.65549		0.345833	0.572816		0.3375	1.24084		0.420833	0.566559		0.495833	0.390302
0.0291667	0.6589		0.633333	0.479831		0.366667	0.621744		0.366667	0.433744		0.9625	0.899704		0.441667	0.798488		0.525	1.2782		1.03333	0.658461		0.383333	0.577687		0.345833	1.24182		0.425	0.569545		0.4875	0.392331
0.0333333	0.676886		0.641667	0.480803		0.379167	0.624702		0.379167	0.432702		0.970833	0.900675		0.445833	0.800473		0.520833	1.27922		1.04583	0.659419		0.4125	0.586587		0.354167	1.24079		0.425	0.572545		0.4875	0.392331
0.0375	0.702872		0.65	0.483774		0.3875	0.627673		0.383333	0.434687		0.975	0.903661		0.458333	0.80143		0.529167	1.27719		1.05	0.661404		0.429167	0.59153		0.358333	1.24177		0.420833	0.572559		0.483333	0.393345
0.0416667	0.720857		0.666667	0.482717		0.4	0.63063		0.395833	0.434645		0.9875	0.902618		0.466667	0.804402		0.570833	1.28005		1.0625	0.661362		0.441667	0.596488		0.366667	1.24274		0.433333	0.572516		0.483333	0.393345
0.0458333	0.730843		0.666667	0.485717		0.408333	0.632602		0.404167	0.436616		0.991667	0.905604		0.470833	0.807388		0.558333	1.28509		1.075	0.663319		0.458333	0.59843		0.375	1.24272		0.4375	0.573502		0.479167	0.394359
0.0458333	0.737843		0.679167	0.484674		0.420833	0.634559		0.4125	0.438587		1	0.906576		0.475	0.809373		0.554167	1.2861		1.07917	0.665304		0.475	0.602373		0.379167	1.2437		0.433333	0.574516		0.479167	0.394359
0.05	0.741829		0.695833	0.484617		0.433333	0.638516		0.420833	0.441559		1.00833	0.906547		0.479167	0.811359		0.558333	1.28509		1.0875	0.666276		0.4875	0.606331		0.391667	1.24366		0.441667	0.575488		0.479167	0.394359
0.0541667	0.746814		0.708333	0.485574		0.445833	0.641473		0.433333	0.444516		1.00833	0.910547		0.4875	0.812331		0.558333	1.28509		1.09167	0.667262		0.5	0.608288		0.4	1.24463		0.4375	0.576502		0.475	0.395373
0.0583333	0.7498		0.725	0.487517		0.454167	0.644445		0.425	0.447545		1.02083	0.909504		0.491667	0.813316		0.554167	1.2861		1.1	0.669233		0.5125	0.610245		0.4	1.24663		0.433333	0.578516		0.479167	0.394359
0.0583333	0.7558		0.7375	0.487475		0.466667	0.646402		0.425	0.449545		1.05417	0.91139		0.491667	0.816316		0.570833	1.28305		1.11667	0.669176		0.520833	0.613216		0.404167	1.24562		0.433333	0.578516		0.558333	0.400088
0.0666667	0.762772		0.745833	0.489446		0.470833	0.649388		0.4375	0.448502		1.07083	0.917333		0.4875	0.818331		0.579167	1.28602		1.125	0.673148		0.529167	0.615188		0.408333	1.2476		0.433333	0.577516		0.591667	0.414974
0.075	0.771743		0.758333	0.490403		0.483333	0.650345		0.441667	0.451488		1.0875	0.920276		0.5	0.818288		0.595833	1.28796		1.15417	0.675048		0.545833	0.617131		0.4125	1.24759		0.433333	0.577516		0.608333	0.422917
0.0791667	0.781729		0.7625	0.492389		0.491667	0.652316		0.445833	0.453473		1.1	0.925233		0.525	0.819202		0.583333	1.293		1.16667	0.678005		0.570833	0.623045		0.416667	1.24857		0.433333	0.578516		0.633333	0.431831
0.0875	0.7917		0.7625	0.493389		0.5	0.655288		0.45	0.454459		1.1125	0.92619		0.5375	0.825159		0.5875	1.29199		1.175	0.679976		0.604167	0.625931		0.433333	1.24852		0.433333	0.578516		0.620833	0.437874
0.1	0.804658		0.775	0.493346		0.504167	0.657274		0.445833	0.455473		1.125	0.929148		0.545833	0.830131		0.595833	1.28996		1.1875	0.681934		0.629167	0.632845		0.45	1.25046		0.479167	0.577359		0.616667	0.438888
0.1125	0.819615		0.779167	0.494332		0.520833	0.659216		0.441667	0.456488		1.1375	0.932105		0.558333	0.835088		0.6	1.29195		1.19583	0.683905		0.65	0.639774		0.458333	1.25343		0.533333	0.588174		0.641667	0.439803
0.120833	0.832586		0.791667	0.494289		0.525	0.662202		0.441667	0.456488		1.14583	0.935076		0.566667	0.83906		0.604167	1.29493		1.20833	0.683862		0.675	0.644689		0.4625	1.25542		0.554167	0.594102		0.641667	0.443803
0.125	0.837572		0.8	0.49426		0.533333	0.663174		0.441667	0.456488		1.15417	0.937048		0.570833	0.842045		0.616667	1.29589		1.22083	0.685819		0.704167	0.651589		0.483333	1.25834		0.566667	0.59906		0.65	0.444774
0.129167	0.843558		0.795833	0.496275		0.541667	0.665145		0.4375	0.457502		1.15833	0.939033		0.579167	0.843017		0.620833	1.29787		1.22083	0.688819		0.725	0.654517		0.495833	1.2643		0.575	0.603031		0.666667	0.447717
0.133333	0.847543		0.829167	0.494161		0.545833	0.667131		0.4375	0.457502		1.16667	0.940005		0.5875	0.845988		0.629167	1.29985		1.22917	0.688791		0.741667	0.65746		0.508333	1.26626		0.583333	0.605002		0.679167	0.451674
0.133333	0.851543		0.8375	0.497132		0.545833	0.668131		0.4375	0.457502		1.175	0.940976		0.604167	0.849931		0.6375	1.29982		1.24167	0.690748		0.75	0.661432		0.520833	1.26922		0.583333	0.607002		0.704167	0.456589
0.1375	0.855529		0.85	0.499089		0.554167	0.669102		0.4375	0.457502		1.18333	0.943948		0.616667	0.852888		0.641667	1.3018		1.25833	0.691691		0.7375	0.666475		0.529167	1.27219		0.575	0.609031		0.725	0.463517
0.141667	0.859515		0.858333	0.499061		0.5625	0.671074		0.4375	0.457502		1.19167	0.944919		0.629167	0.858845		0.65	1.30477		1.26667	0.693662		0.754167	0.664417		0.525	1.2762		0.583333	0.607002		0.7375	0.470475
0.15	0.863486		0.8625	0.500046		0.579167	0.672017		0.4375	0.457502		1.2	0.945891		0.6625	0.861731		0.654167	1.30676		1.27917	0.69562		0.866667	0.678032		0.5375	1.27516		0.625	0.61186		0.754167	0.477417
0.158333	0.869458		0.866667	0.500032		0.591667	0.674974		0.4375	0.457502		1.20833	0.948862		0.6875	0.874646		0.645833	1.30779		1.30417	0.696534		0.829167	0.691161		0.554167	1.2781		0.645833	0.615788		0.770833	0.48436
0.158333	0.874458		0.870833	0.502018		0.616667	0.676888		0.4375	0.457502		1.21667	0.949834		0.7125	0.88856		0.658333	1.30675		1.325	0.699463		0.8625	0.687046		0.570833	1.28005		0.6625	0.621731		0.770833	0.49136
0.1625	0.878444		0.879167	0.501989		0.608333	0.682917		0.4375	0.457502		1.225	0.949805		0.729167	0.893503		0.691667	1.31063		1.35	0.702377		0.875	0.692004		0.595833	1.28496		0.683333	0.62666		0.7875	0.492303
0.175	0.884401		0.8875	0.501961		0.6125	0.682903		0.4375	0.457502		1.23333	0.951777		0.7375	0.903475		0.708333	1.31657		1.35417	0.707363		0.879167	0.694989		0.608333	1.28992		0.729167	0.634503		0.8	0.49726
0.1875	0.892358		0.891667	0.502947		0.658333	0.680746		0.433333	0.458516		1.24167	0.953748		0.745833	0.906446		0.725	1.31852		1.3625	0.706334		0.891667	0.696947		0.6125	1.2939		0.758333	0.643403		0.804167	0.501246
0.2	0.905315		0.9125	0.502875		0.675	0.689689		0.433333	0.458516		1.24583	0.955734		0.7625	0.910389		0.745833	1.32345		1.39583	0.70922		0.895833	0.699932		0.625	1.29686		0.770833	0.64936		0.8125	0.504218
0.208333	0.914287		0.929167	0.503818		0.691667	0.693631		0.433333	0.458516		1.25833	0.955691		0.783333	0.915318		0.7625	1.32739		1.4125	0.712163		0.9125	0.701875		0.645833	1.29979		0.7625	0.654389		0.825	0.506175
0.216667	0.918258		0.933333	0.505804		0.695833	0.696617		0.433333	0.458516		1.26667	0.957662		0.795833	0.921275		0.779167	1.33233		1.425	0.71312		0.916667	0.704861		0.675	1.30669		0.766667	0.653375		0.825	0.511175
0.225	0.92423		0.9375	0.50679		0.708333	0.697574		0.433333	0.458516		1.27917	0.95862		0.8125	0.925218		0.770833	1.33736		1.43333	0.717092		0.925	0.706832		0.695833	1.31262		0.795833	0.654275		0.833333	0.512146
0.241667	0.933172		0.941667	0.507775		0.7125	0.70056		0.433333	0.458516		1.28333	0.962605		0.808333	0.930232		0.7875	1.3373		1.44583	0.719049		0.933333	0.708804		0.7125	1.31856		0.8125	0.661218		0.85	0.515089
0.254167	0.94013		0.95	0.507747		0.716667	0.701546		0.433333	0.458516		1.29167	0.963577		0.829167	0.932161		0.783333	1.33932		1.45417	0.72102		0.945833	0.709761		0.725	1.32352		0.825	0.662175		0.854167	0.519075
0.275	0.949058		0.954167	0.507733		0.720833	0.702532		0.433333	0.458516		1.3	0.964548		0.85	0.934089		0.791667	1.34029		1.46667	0.722978		0.966667	0.71269		0.729167	1.3275		0.841667	0.665118		0.854167	0.522075
0.291667	0.955001		0.958333	0.509718		0.725	0.704517		0.433333	0.458516		1.30833	0.96552		0.858333	0.939061		0.795833	1.34127		1.475	0.723949		0.975	0.716661		0.733333	1.32749		0.85	0.670089		0.8625	0.523046
0.3	0.958973		0.966667	0.50969		0.7375	0.704475		0.4375	0.457502		1.31667	0.967491		0.8625	0.942046		0.804167	1.34225		1.48333	0.72492		0.9875	0.718618		0.75	1.32843		0.8625	0.671046		0.866667	0.525032
0.304167	0.962958		0.966667	0.50969		0.745833	0.705446		0.45	0.455459		1.325	0.968463		0.875	0.942004		0.808333	1.34423		1.49583	0.725878		0.995833	0.72159		0.758333	1.3324		0.875	0.674004		0.875	0.526004
0.304167	0.964958		0.983333	0.509633		0.754167	0.707417		0.454167	0.455445		1.32917	0.970448		0.883333	0.943975		0.8125	1.34622		1.50417	0.728849		1.00417	0.722561		0.766667	1.33437		0.883333	0.675975		0.8875	0.530961
0.320833	0.965901		0.991667	0.512604		0.7625	0.709389		0.475	0.456373		1.33333	0.971434		0.895833	0.944932		0.820833	1.34719		1.51667	0.730806		1.00833	0.725547		0.766667	1.33837		0.895833	0.678932		0.883333	0.532975
0.333333	0.969859		1	0.512576		0.804167	0.710246		0.495833	0.460302		1.34167	0.972406		0.908333	0.945889		0.829167	1.34816		1.525	0.732778		1.00833	0.727547		0.7625	1.33939		0.904167	0.681904		0.891667	0.535947
0.345833	0.972816		1.00833	0.513547		0.829167	0.714161		0.520833	0.465216		1.35	0.973377		0.916667	0.947861		0.8375	1.35013		1.54167	0.733721		1.025	0.72749		0.795833	1.33927		0.9125	0.684875		0.895833	0.536932
0.358333	0.975773		1.02083	0.514504		0.85	0.718089		0.525	0.469202		1.35833	0.974349		0.925	0.950832		0.841667	1.35212		1.55417	0.735678		1.02917	0.731476		0.816667	1.3442		0.945833	0.686761		0.9	0.538918
0.366667	0.979744		1.02917	0.515476		0.870833	0.723018		0.533333	0.471174		1.37083	0.975306		0.929167	0.952818		0.845833	1.3541		1.57917	0.736592		1.03333	0.732461		0.816667	1.3492		0.945833	0.691761		0.904167	0.540904
0.379167	0.983702		1.0375	0.515447		0.8625	0.727046		0.55	0.474117		1.3625	0.977334		0.933333	0.953804		0.854167	1.35508		1.6	0.741521		1.04583	0.734419		0.825	1.34917		0.95	0.694747		0.908333	0.54389
0.395833	0.987644		1.04167	0.516433		0.891667	0.726947		0.541667	0.477145		1.44167	0.977063		0.941667	0.954775		0.854167	1.35707		1.6125	0.744478		1.05417	0.73639		0.820833	1.35219		0.954167	0.696733		0.916667	0.543861
0.4125	0.990587		1.05417	0.51639		0.904167	0.730904		0.5375	0.477159		1.475	0.984949		0.945833	0.955761		0.8625	1.35805		1.625	0.747435		1.05833	0.737376		0.845833	1.3541		0.9625	0.698704		0.920833	0.546847
0.4625	1.00042		1.0625	0.516362		0.916667	0.731861		0.5375	0.478159		1.5	0.989863		0.95	0.957747		0.891667	1.35995		1.6375	0.750393		1.0625	0.739362		0.858333	1.35606		0.9625	0.700704		0.925	0.548832
0.5	1.00929		1.07083	0.517333		0.933333	0.734804		0.541667	0.477145		1.5125	0.994821		0.954167	0.959733		0.895833	1.36493		1.65417	0.752335		1.05417	0.74239		0.866667	1.35803		0.9625	0.700704		0.933333	0.549804
0.491667	1.01132		1.075	0.519319		0.945833	0.736761		0.558333	0.475088		1.52083	0.997792		0.958333	0.960718		0.9	1.36592		1.6625	0.754307		1.075	0.739319		0.879167	1.36099		0.966667	0.70169		0.9375	0.55279
0.541667	1.01015		1.08333	0.52029		0.95	0.738747		0.554167	0.479102		1.5375	0.999735		0.954167	0.961733		0.9125	1.36688		1.675	0.756264		1.09583	0.742247		0.883333	1.36298		0.975	0.702661		0.941667	0.553775
0.566667	1.01406		1.09167	0.520262		0.970833	0.739675		0.554167	0.479102		1.55417	1.00368		0.979167	0.960647		0.925	1.36983		1.6875	0.759221		1.10833	0.744205		0.891667	1.36495		0.983333	0.704633		0.945833	0.554761
0.583333	1.016		1.1	0.521233		0.9875	0.741618		0.5625	0.479074		1.575	1.00461		0.9875	0.963618		0.929167	1.37282		1.70417	0.762164		1.1125	0.74719		0.891667	1.36695		0.991667	0.706604		0.95	0.556747
0.583333	1.02		1.1	0.522233		1	0.743576		0.5625	0.480074		1.59583	1.00754		0.991667	0.965604		0.9375	1.37479		1.72083	0.764107		1.12083	0.750162		0.9	1.36792		1.01667	0.707519		0.95	0.559747
0.595833	1.02096		1.10417	0.522219		1.0125	0.747533		0.566667	0.45006		1.62083	1.01045		0.995833	0.96659		0.945833	1.37576		1.7375	0.76705		1.12917	0.752133		0.904167	1.3709		1.02083	0.711504		0.95	0.560747
0.604167	1.02093		1.10833	0.522205		1.02083	0.749504		0.0416667	0.440857		1.63333	1.01441		1	0.968576		0.954167	1.37773		1.77917	0.768907		1.15	0.754062		0.904167	1.3729		1.025	0.71349		0.95	0.562747
0.6125	1.0229		1.1125	0.52319		1.02917	0.749476		0.0375	0.441872		1.65	1.01635		1.00417	0.969561		0.958333	1.38072		1.80417	0.775822		1.16667	0.760005		0.908333	1.37289		1.025	0.71549		0.958333	0.561718
0.625	1.02286		1.11667	0.523176		1.03333	0.752461		0.0333333	0.433886		1.65833	1.01932		1.00417	0.970561		0.970833	1.38168		1.8375	0.779708		1.175	0.761976		0.9125	1.37388		1.025	0.71749		0.9625	0.563704
0.6375	1.02382		1.11667	0.523176		1.04167	0.754433		0.0333333	0.432886		1.6625	1.02231		1.00833	0.971547		0.979167	1.38365		1.8625	0.783622		1.18333	0.765948		0.920833	1.37385		1.0375	0.717447		0.975	0.564661
0.654167	1.02476		1.13333	0.522119		1.04583	0.755419		0.0333333	0.432886		1.67083	1.02228		1.00417	0.973561		0.9875	1.38562		1.92083	0.790422		1.19167	0.768919		0.925	1.37583		1.04167	0.720433		0.975	0.567661
0.675	1.02469		1.15417	0.523048		1.05417	0.75539		0.0416667	0.428857		1.6875	1.02322		1.00833	0.972547		1.00833	1.38655		1.975	0.804237		1.19583	0.771905		0.925	1.37683		1.05	0.720404		0.979167	0.569647
0.7	1.0276		1.1625	0.524019		1.05833	0.756376		0.133333	0.438543		1.7	1.02418		1.01667	0.972519		1.0125	1.39153		1.97917	0.815223		1.20417	0.773876		0.9375	1.37779		1.05417	0.72239		0.983333	0.570633
0.7125	1.03056		1.16667	0.526005		1.05833	0.758376		0.191667	0.442344		1.7125	1.02614		1.02083	0.973504		1.025	1.39249		1.99583	0.814165		1.22917	0.776791		0.945833	1.37876		1.05833	0.723376		0.9875	0.572618
0.704167	1.03359		1.16667	0.526005		1.07083	0.757333		0.3125	0.46093		1.72083	1.02911		1.025	0.97349		1.03333	1.39546		2.0625	0.820937		1.23333	0.780777		0.945833	1.38176		1.0625	0.724362		0.991667	0.573604
0.729167	1.0325		1.17083	0.526991		1.09167	0.758262		0.35	0.465801		1.775	1.02992		1.02917	0.974476		1.05	1.3974		2.09167	0.829837		1.24167	0.783748		0.954167	1.38273		1.06667	0.725347		1	0.573576
0.7625	1.03239		1.175	0.526976		1.10417	0.760219		0.366667	0.468744		1.79167	1.03586		1.03333	0.973462		1.05833	1.39938		2.10833	0.83578		1.24583	0.785734		0.958333	1.38272		1.07083	0.726333		1.00833	0.575547
0.791667	1.03529		1.175	0.527976		1.1125	0.76219		0.391667	0.470659		1.80833	1.04081		1.03333	0.975461		1.06667	1.40135		2.12083	0.840737		1.25	0.787719		0.9625	1.3847		1.075	0.727319		1.01667	0.578519
0.8	1.03926		1.175	0.528976		1.11667	0.764176		0.4375	0.476502		1.825	1.04375		1.0375	0.975447		1.07083	1.40333		2.14167	0.843666		1.25	0.78972		0.975	1.38566		1.0875	0.727276		1.00833	0.581547
0.804167	1.04125		1.17917	0.528962		1.12083	0.765162		0.45	0.477459		1.84583	1.04768		1.04167	0.976433		1.09167	1.40626		2.15833	0.848609		1.26667	0.790662		0.983333	1.38763		1.09583	0.729247		1.025	0.58149
0.8	1.04226		1.18333	0.528948		1.125	0.766148		0.470833	0.477388		1.85833	1.05064		1.04583	0.976419		1.10833	1.4092		2.17917	0.851538		1.27083	0.792648		0.9875	1.38962		1.1	0.732233		1.05	0.584404
0.795833	1.04327		1.1875	0.529934		1.1375	0.767105		0.491667	0.480316		1.8625	1.05362		1.05417	0.97639		1.125	1.41315		2.19167	0.854495		1.27917	0.79362		1	1.39058		1.11667	0.732176		1.06667	0.589347
0.8	1.04226		1.19167	0.529919		1.15	0.768062		0.525	0.481202		1.87917	1.05456		1.05417	0.97639		1.13333	1.41712		2.22083	0.856395		1.2875	0.796591		1.00417	1.39256		1.11667	0.735176		1.07083	0.592333
0.825	1.04117		1.20417	0.528876		1.1625	0.769019		0.55	0.484117		1.89583	1.05651		1.05833	0.977376		1.14583	1.41908		2.23333	0.861352		1.29583	0.798563		1.00833	1.39455		1.12083	0.735162		1.07917	0.597305
0.854167	1.04307		1.20417	0.530876		1.16667	0.771005		0.5625	0.487074		1.90833	1.05747		1.05833	0.978376		1.15417	1.42305		2.23333	0.865352		1.30417	0.801534		1.0125	1.39553		1.13333	0.737119		1.07917	0.599304
0.841667	1.04712		1.20417	0.531877		1.175	0.772976		0.575	0.488031		1.92083	1.05942		1.05833	0.978376		1.1625	1.42602		2.24167	0.868324		1.30417	0.804534		1.0125	1.39753		1.14167	0.739091		1.09167	0.602262
0.8375	1.04813		1.21667	0.531834		1.1875	0.774934		0.5875	0.490988		1.9375	1.06237		1.0625	0.978362		1.17083	1.42799		2.25	0.871295		1.30417	0.805534		1.01667	1.39852		1.14583	0.742076		1.09583	0.606247
0.85	1.04609		1.21667	0.531834		1.1875	0.776934		0.583333	0.492002		1.95	1.06432		1.06667	0.979347		1.17917	1.42996		2.2625	0.875252		1.30417	0.806534		1.025	1.39849		1.15833	0.743033		1.1	0.608233
0.858333	1.04706		1.21667	0.532834		1.2	0.775891		0.616667	0.489888		1.9625	1.06728		1.07083	0.979333		1.1875	1.43293		2.275	0.878209		1.31667	0.806491		1.03333	1.39946		1.175	0.745976		1.1	0.610233
0.8625	1.04805		1.22083	0.533819		1.2125	0.778848		0.658333	0.495746		1.97917	1.06922		1.07917	0.979305		1.19167	1.43692		2.30417	0.88211		1.33333	0.808434		1.0375	1.40145		1.1875	0.748934		1.09583	0.612247
0.858333	1.04906		1.225	0.534805		1.2375	0.777762		0.679167	0.498674		1.98333	1.07221		1.07917	0.980304		1.2	1.43789		2.32083	0.888053		1.34167	0.811406		1.04167	1.40243		1.17917	0.750962		1.10833	0.614205
0.866667	1.04903		1.22917	0.533791		1.25	0.783719		0.695833	0.504617		1.99583	1.07317		1.08333	0.98029		1.20417	1.44088		2.32917	0.891024		1.34583	0.812391		1.04167	1.40343		1.20833	0.750862		1.10833	0.615205
0.8625	1.05005		1.23333	0.533777		1.27083	0.784648		0.6875	0.508646		2.00833	1.07512		1.08333	0.98029		1.2125	1.44285		2.34167	0.892981		1.35	0.814377		1.04583	1.40442		1.2125	0.753848		1.10417	0.617219
0.858333	1.05106		1.22917	0.535791		1.29167	0.787577		0.679167	0.509674		2.01667	1.07809		1.0875	0.982276		1.22083	1.44482		2.35417	0.897938		1.35	0.816377		1.04583	1.40642		1.21667	0.756834		1.10833	0.618205
0.858333	1.05106		1.22917	0.535791		1.3	0.789548		0.679167	0.509674		2.02917	1.07905		1.09583	0.981247		1.22917	1.44679		2.3625	0.90091		1.35833	0.815349		1.05833	1.40538		1.22083	0.757819		1.1125	0.61919
0.854167	1.05208		1.2375	0.533762		1.31667	0.790491		0.675	0.510689		2.0375	1.08202		1.1125	0.98119		1.24167	1.44775		2.3875	0.902824		1.35833	0.818349		1.0625	1.40536		1.225	0.758805		1.11667	0.620176
0.854167	1.05208		1.24167	0.534748		1.33333	0.792434		0.675	0.511689		2.04583	1.08399		1.11667	0.982176		1.2625	1.45168		2.4125	0.906739		1.3625	0.819334		1.06667	1.40835		1.25	0.75872		1.12083	0.620162
0.833333	1.05615		1.24583	0.535734		1.35	0.794377		0.729167	0.506503		2.05417	1.08697		1.14167	0.98109		1.275	1.45463		2.425	0.911696		1.375	0.819291		1.07083	1.40933		1.25833	0.762691		1.12083	0.623162
0.833333	1.05615		1.25417	0.535705		1.35417	0.798363		0.75	0.513432		2.07083	1.08691		1.15	0.983062		1.27917	1.45662		2.43333	0.916667		1.37917	0.822277		1.075	1.41032		1.26667	0.766662		1.125	0.624148
0.8625	1.05005		1.25833	0.536691		1.375	0.798291		0.7375	0.517475		2.09167	1.08984		1.15833	0.985033		1.29167	1.45958		2.44583	0.919625		1.38333	0.823263		1.07917	1.4103		1.275	0.767634		1.12917	0.625133
0.883333	1.04898		1.2625	0.536677		1.39167	0.801234		0.7875	0.515303		2.10417	1.09279		1.18333	0.985948		1.3	1.46155		2.45833	0.923582		1.3875	0.825249		1.07917	1.4123		1.28333	0.768605		1.12917	0.627133
0.891667	1.04995		1.26667	0.537662		1.38333	0.805263		0.8375	0.524132		2.11667	1.09575		1.20417	0.987876		1.3125	1.46251		2.4875	0.927482		1.39167	0.827234		1.0875	1.41228		1.29167	0.770577		1.13333	0.628119
0.9125	1.04988		1.27083	0.538648		1.42083	0.803135		0.8625	0.530046		2.125	1.09872		1.21667	0.990834		1.32083	1.46548		2.50833	0.93241		1.40833	0.828177		1.09583	1.41425		1.30417	0.772534		1.13333	0.629119
0.920833	1.05185		1.275	0.539634		1.45417	0.80702		0.866667	0.535032		2.1375	1.10068		1.225	0.992805		1.30833	1.46952		2.525	0.937353		1.4125	0.830163		1.1	1.41523		1.32083	0.774477		1.13333	0.630119
0.9375	1.05279		1.27917	0.53862		1.46667	0.810978		0.845833	0.541104		2.125	1.10472		1.23333	0.995777		1.36667	1.46632		2.55	0.943268		1.4125	0.833163		1.10833	1.4162		1.325	0.778463		1.13333	0.631119
0.958333	1.05372		1.27917	0.54062		1.47083	0.812963		0.883333	0.534975		2.14583	1.10065		1.25	0.996719		1.38333	1.47326		2.57917	0.950168		1.425	0.83412		1.11667	1.41718		1.34167	0.778406		1.1375	0.632105
0.9625	1.0567		1.28333	0.539605		1.47917	0.814935		0.9	0.537918		2.23333	1.10735		1.25833	0.999691		1.39583	1.47722		2.6125	0.959054		1.4375	0.835077		1.125	1.41915		1.35833	0.780349		1.13333	0.633119
0.979167	1.05665		1.29167	0.539577		1.4875	0.816906		0.9125	0.541875		2.25	1.1143		1.2625	1.00068		1.40833	1.48118		2.64167	0.969954		1.44167	0.838063		1.12917	1.42213		1.37083	0.784306		1.14167	0.63209
0.983333	1.05863		1.29167	0.540577		1.49583	0.817878		0.929167	0.541818		2.275	1.12021		1.26667	1.00266		1.42083	1.48313		2.7	0.982754		1.48333	0.84292		1.13333	1.42412		1.38333	0.786263		1.14583	0.633076
0.983333	1.06063		1.29583	0.540563		1.5	0.818863		0.9375	0.54379		2.29167	1.12415		1.275	1.00263		1.42917	1.48611		2.67083	0.996854		1.5	0.847863		1.13333	1.42412		1.39583	0.78822		1.15	0.635062
0.991667	1.0606		1.3	0.541548		1.5125	0.820821		0.945833	0.545761		2.3125	1.12708		1.28333	1.00461		1.43333	1.48809		2.65833	1.0019		1.50417	0.851849		1.1375	1.4261		1.40833	0.791177		1.15833	0.635033
0.995833	1.06159		1.30833	0.54152		1.525	0.820778		0.9625	0.546704		2.32917	1.13002		1.29167	1.00558		1.45417	1.49002		2.7	1.00175		1.5125	0.855821		1.14167	1.42709		1.4125	0.795163		1.1625	0.638019
1	1.06258		1.32083	0.541477		1.5375	0.822735		0.970833	0.548675		2.34583	1.13497		1.3	1.00755		1.46667	1.49398		2.72083	1.01268		1.52083	0.858792		1.14583	1.42708		1.42083	0.797135		1.17083	0.637991
1.01667	1.06152		1.33333	0.542434		1.54583	0.824706		0.979167	0.549647		2.35417	1.13994		1.3125	1.00751		1.4875	1.49691		2.74167	1.01961		1.525	0.862778		1.15	1.42806		1.4375	0.798077		1.17917	0.638962
1.025	1.06349		1.34167	0.544406		1.5625	0.825649		0.9875	0.552618		2.3625	1.14291		1.325	1.00846		1.49583	1.49988		2.77083	1.02851		1.53333	0.864749		1.15833	1.42903		1.44583	0.802049		1.1875	0.641934
1.02083	1.0655		1.35	0.544377		1.575	0.827607		1	0.552576		2.37917	1.14385		1.32917	1.01145		1.50417	1.50285		2.7875	1.03645		1.54167	0.867721		1.15833	1.43103		1.4625	0.802992		1.19167	0.643919
1.0375	1.06445		1.35417	0.544363		1.59167	0.82755		1.02083	0.554504		2.39167	1.14681		1.35	1.01138		1.5125	1.50582		2.80417	1.0444		1.55	0.870692		1.1625	1.43202		1.47083	0.806963		1.19167	0.645919
1.05	1.0644		1.35833	0.545349		1.60417	0.829507		1.0375	0.557447		2.40417	1.14877		1.3625	1.01433		1.525	1.50678		2.8125	1.05137		1.55833	0.871664		1.1625	1.43402		1.48333	0.80792		1.2	0.646891
1.05833	1.06538		1.375	0.545291		1.62083	0.83045		1.05	0.559404		2.41667	1.15172		1.36667	1.01832		1.5375	1.50873		2.81667	1.05835		1.5625	0.874649		1.1625	1.43502		1.4875	0.812906		1.20833	0.647862
1.07083	1.06533		1.39583	0.54722		1.63333	0.833407		1.05417	0.56239		2.425	1.1537		1.38333	1.01726		1.57083	1.51162		2.8375	1.06328		1.56667	0.877635		1.1625	1.43502		1.49583	0.813878		1.20417	0.650876
1.075	1.06632		1.40833	0.548177		1.64167	0.836378		1.07083	0.563333		2.42917	1.15668		1.40417	1.01919		1.5875	1.51656		2.85	1.07024		1.575	0.878607		1.15833	1.43603		1.52917	0.814764		1.20833	0.651862
1.07917	1.0673		1.42917	0.550106		1.66667	0.837293		1.08333	0.56529		2.44167	1.15864		1.4125	1.02316		1.6	1.51852		2.87083	1.07517		1.57917	0.881592		1.15833	1.43603		1.55	0.819692		1.225	0.652805
1.0875	1.06728		1.45	0.554035		1.675	0.840264		1.09583	0.567247		2.45833	1.15958		1.42083	1.02513		1.6125	1.52148		2.8875	1.08211		1.59167	0.88355		1.1625	1.43502		1.55833	0.824664		1.23333	0.655777
1.10417	1.06622		1.4375	0.558077		1.6875	0.842221		1.11667	0.568176		2.47917	1.16251		1.43333	1.02609		1.62083	1.52445		2.90833	1.08904		1.60833	0.884492		1.175	1.43398		1.56667	0.828635		1.2375	0.657762
1.1125	1.06819		1.45417	0.55502		1.69167	0.845207		1.1375	0.570105		2.5	1.16744		1.44583	1.02705		1.64167	1.52838		2.925	1.09598		1.6125	0.888478		1.18333	1.43595		1.57083	0.829621		1.24167	0.660748
1.11667	1.07018		1.49583	0.556878		1.70417	0.845164		1.15	0.573062		2.5125	1.1704		1.4625	1.02799		1.65833	1.53132		2.94583	1.10191		1.625	0.889435		1.19167	1.43692		1.575	0.832607		1.2375	0.663762
1.12917	1.06913		1.5125	0.560821		1.71667	0.847121		1.1625	0.575019		2.525	1.17335		1.47917	1.02993		1.675	1.53426		2.95417	1.10988		1.64583	0.892364		1.19167	1.43892		1.59167	0.833549		1.24167	0.663748
1.13333	1.07012		1.525	0.563778		1.72917	0.850079		1.17083	0.576991		2.5375	1.17731		1.48333	1.03392		1.67917	1.53825		2.95417	1.11688		1.65833	0.896321		1.1875	1.43993		1.60417	0.836507		1.24167	0.665748
1.14167	1.07009		1.54167	0.563721		1.74167	0.850036		1.17917	0.577962		2.54167	1.1803		1.4875	1.03691		1.6875	1.53922		2.95833	1.11987		1.67917	0.90025		1.2125	1.43685		1.6125	0.838478		1.24583	0.667734
1.15417	1.07005		1.56667	0.567635		1.75833	0.851979		1.1875	0.579934		2.55	1.18227		1.49583	1.03788		1.70417	1.54116		2.9625	1.12286		1.7	0.906179		1.22083	1.44082		1.625	0.841435		1.25833	0.668691
1.16667	1.072		1.56667	0.570635		1.77083	0.854936		1.19167	0.580919		2.56667	1.18521		1.49167	1.04089		1.7125	1.54514		2.97917	1.1268		1.7	0.912179		1.22917	1.44179		1.63333	0.843407		1.26667	0.670662
1.17083	1.07299		1.59167	0.56955		1.7875	0.855879		1.2	0.581891		2.57917	1.18717		1.4875	1.04191		1.72917	1.54608		2.99167	1.13176		1.70417	0.915164		1.2375	1.44276		1.6375	0.846393		1.26667	0.673662
1.17917	1.07396		1.60417	0.571507		1.79167	0.858865		1.22083	0.582819		2.5875	1.19014		1.52083	1.03779		1.74583	1.54902		3.00833	1.1357		1.70833	0.91815		1.24167	1.44475		1.64583	0.848364		1.27083	0.674648
1.19583	1.0739		1.6125	0.573478		1.8	0.859836		1.23333	0.585777		2.6	1.1911		1.55833	1.03966		1.75417	1.55199		3.0375	1.1406		1.7125	0.922136		1.25	1.44672		1.65417	0.850335		1.27917	0.67562
1.20417	1.07588		1.62083	0.57445		1.80417	0.862822		1.2375	0.587762		2.60833	1.19407		1.57083	1.04362		1.76667	1.55395		3.05833	1.14853		1.72083	0.925107		1.25833	1.44769		1.65	0.85435		1.2875	0.678591
1.20417	1.07788		1.62917	0.574421		1.82917	0.862736		1.24167	0.588748		2.62083	1.19703		1.5875	1.04656		1.7875	1.55588		3.075	1.15547		1.72917	0.926079		1.26667	1.44966		1.65	0.85435		1.30417	0.678534
1.19583	1.07991		1.6375	0.576393		1.84583	0.866679		1.25	0.589719		2.6375	1.19897		1.6125	1.04748		1.80417	1.55982		3.1	1.16338		1.73333	0.930064		1.27917	1.45162		1.66667	0.854293		1.30833	0.68252
1.19167	1.08092		1.64167	0.577378		1.86667	0.867608		1.25833	0.590691		2.65	1.19993		1.625	1.05144		1.82917	1.56274		3.12083	1.17131		1.7375	0.93305		1.29167	1.45358		1.69167	0.856207		1.30417	0.687534
1.1875	1.08193		1.65	0.57735		1.875	0.871579		1.2625	0.591677		2.6625	1.20388		1.6375	1.05439		1.84167	1.56669		3.14583	1.18023		1.74583	0.935022		1.29167	1.45558		1.69583	0.861193		1.30833	0.68752
1.18333	1.08195		1.6625	0.578307		1.8875	0.872536		1.26667	0.593662		2.675	1.20584		1.65	1.05535		1.85417	1.57065		3.17083	1.18714		1.75	0.938007		1.29583	1.45556		1.70833	0.86315		1.3125	0.689505
1.24167	1.07475		1.69167	0.578207		1.89167	0.875522		1.27083	0.593648		2.69583	1.20877		1.6625	1.05731		1.8625	1.57362		3.19167	1.19907		1.75417	0.939993		1.3	1.45755		1.72083	0.866107		1.31667	0.690491
1.25	1.07972		1.70417	0.581164		1.90417	0.877479		1.28333	0.592605		2.72083	1.21068		1.675	1.06026		1.88333	1.57555		3.20833	1.20501		1.75833	0.942979		1.3	1.45955		1.725	0.869093		1.325	0.693463
1.26667	1.07966		1.7125	0.582136		1.91667	0.879437		1.31667	0.592491		2.75	1.21458		1.67083	1.06428		1.925	1.58141		3.25417	1.21686		1.7625	0.944964		1.30833	1.45952		1.72917	0.870079		1.3375	0.69542
1.29167	1.08058		1.725	0.583093		1.92917	0.880394		1.32083	0.598477		2.79583	1.21943		1.7	1.06218		1.92917	1.58539		3.26667	1.22681		1.76667	0.94795		1.325	1.45846		1.74167	0.873036		1.34583	0.698391
1.3125	1.08351		1.73333	0.585064		1.94583	0.882337		1.325	0.598463		2.85833	1.23021		1.73333	1.06706		1.9375	1.58837		3.28333	1.23676		1.77083	0.949936		1.32917	1.46145		1.75417	0.875993		1.34583	0.700391
1.325	1.08546		1.75	0.585007		1.95417	0.885308		1.33333	0.599434		2.875	1.24215		1.7625	1.06996		1.92917	1.59339		3.30833	1.24867		1.775	0.950922		1.3375	1.46242		1.76667	0.87995		1.35	0.702377
1.3375	1.08742		1.7625	0.585964		1.9625	0.88628		1.3375	0.60142		2.90833	1.24304		1.78333	1.07489		1.9375	1.59337		3.325	1.26161		1.775	0.952922		1.33333	1.46643		1.775	0.882922		1.36667	0.70332
1.37917	1.08828		1.77917	0.586907		1.975	0.887237		1.35833	0.601349		2.9625	1.25386		1.80833	1.07881		1.99167	1.59618		3.3375	1.27657		1.78333	0.953893		1.37083	1.46431		1.79583	0.88585		1.36667	0.70832
1.39583	1.09122		1.79167	0.589865		1.9875	0.889194		1.38333	0.602263		2.99583	1.26274		1.81667	1.08378		2.0125	1.60311		3.32083	1.28463		1.79167	0.955865		1.36667	1.47032		1.8	0.891836		1.37917	0.708277
1.42083	1.09413		1.80417	0.589822		2	0.892151		1.39583	0.60422		3.0125	1.26968		1.83333	1.08672		2.025	1.60707		3.39167	1.29339		1.80417	0.957822		1.37917	1.47028		1.80417	0.895822		1.40417	0.713192
1.4375	1.09808		1.81667	0.591779		2.01667	0.894094		1.4125	0.607163		3.025	1.27664		1.84583	1.08968		2.02917	1.61205		3.4375	1.31723		1.80833	0.960808		1.3875	1.47225		1.80833	0.897808		1.4125	0.718163
1.45417	1.10002		1.8375	0.592708		2.0375	0.894023		1.42917	0.608106		3.04583	1.28257		1.875	1.09158		2.0375	1.61402		3.4375	1.34223		1.82083	0.962765		1.4	1.47421		1.81667	0.900779		1.42917	0.722106
1.46667	1.10298		1.85	0.595665		2.05	0.89798		1.4625	0.609992		3.0625	1.28851		1.88333	1.09655		2.04167	1.61701		3.44167	1.36121		1.83333	0.965722		1.40833	1.47718		1.83333	0.904722		1.4375	0.729077
1.47917	1.10493		1.85417	0.596651		2.0375	0.901023		1.47917	0.612935		3.07917	1.29246		1.89583	1.09851		2.05833	1.61895		3.44167	1.38121		1.8375	0.968708		1.4125	1.47916		1.84167	0.907693		1.44583	0.730049
1.4875	1.10691		1.85417	0.598651		2.06667	0.897923		1.4875	0.616906		3.08333	1.29644		1.90833	1.10147		2.05833	1.62195		3.44583	1.3982		1.84167	0.970693		1.425	1.48112		1.84167	0.912693		1.45417	0.73602
1.49583	1.10888		1.8625	0.598622		2.09583	0.901823		1.49167	0.618892		3.10417	1.29837		1.93333	1.10238		2.05833	1.62595		3.45	1.41419		1.85	0.972665		1.44167	1.48206		1.83333	0.914722		1.45417	0.73902
1.50833	1.10983		1.8625	0.598622		2.12083	0.905737		1.50833	0.616835		3.125	1.3023		1.95417	1.10731		2.06667	1.62592		3.44583	1.4312		1.84583	0.975679		1.45	1.48503		1.85833	0.914636		1.46667	0.741978
1.52083	1.11179		1.8625	0.599622		2.15	0.906638		1.62083	0.62445		3.1625	1.30717		1.97083	1.11025		2.08333	1.62787		3.42917	1.46626		1.9	0.976494		1.45	1.48803		1.87083	0.918594		1.45833	0.746006
1.5375	1.11273		1.875	0.598579		2.16667	0.91058		1.67083	0.634278		3.18333	1.3131		1.99583	1.11317		2.09583	1.63082		1.50417	2.86385		1.92083	0.982422		1.45833	1.48901		1.88333	0.921551		1.48333	0.74792
1.55417	1.11468		1.89167	0.600522		2.17917	0.912538		1.70833	0.64115		3.20417	1.31703		2.00417	1.11714		2.10417	1.63479		1.43333	2.95209		1.9375	0.989365		1.47083	1.49096		1.87917	0.925565		1.49583	0.751878
1.57083	1.11762		1.89583	0.602508		2.2	0.915466		1.73333	0.647064		3.225	1.32096		2.0125	1.11911		2.13333	1.63669		1.35	3.05638		1.94167	0.995351		1.475	1.49295		1.875	0.927579		1.50417	0.756849
1.6	1.11952		1.90417	0.602479		2.22083	0.917395		1.75	0.651007		3.25	1.32587		2.025	1.12207		2.1625	1.64059		1.325	3.10946		1.95	1.00032		1.47917	1.49493		1.87083	0.929594		1.50833	0.760835
1.625	1.12244		1.9125	0.603451		2.24583	0.919309		1.76667	0.65395		3.27917	1.33177		2.04167	1.12301		2.19583	1.64448		1.28333	3.17861		1.95833	1.00529		1.48333	1.49692		1.87083	0.930593		1.51667	0.763806
1.6625	1.12331		1.91667	0.604437		2.2625	0.923252		1.79583	0.65685		3.31667	1.33864		2.05833	1.12495		2.20417	1.65045		1.24167	3.24275		1.96667	1.01127		1.48333	1.49792		1.87083	0.930593		1.53333	0.767749
1.67917	1.12825		1.91667	0.605437		2.27917	0.926195		1.80417	0.659822		3.33333	1.34759		2.075	1.12789		2.225	1.65738		1.20417	3.32488		1.97917	1.01522		1.5	1.49886		1.875	0.931579		1.55833	0.774664
1.69583	1.12919		1.92083	0.605422		2.3	0.928124		1.80833	0.661808		3.37083	1.35246		2.09583	1.13082		2.25	1.6613		1.12917	3.43913		1.99167	1.02118		1.50417	1.50085		1.875	0.932579		1.5625	0.780649
1.7125	1.12914		1.92917	0.605394		2.31667	0.931067		1.82083	0.663765		3.4	1.35936		2.10417	1.13279		2.26667	1.66724		1.0875	3.53528		2.00417	1.02514		1.50417	1.50285		1.875	0.934579		1.57083	0.784621
1.74167	1.13104		1.93333	0.60638		2.32917	0.934024		1.8375	0.664708		3.4375	1.36723		2.125	1.13372		2.2875	1.67317		1.05	3.6084		2.00833	1.03112		1.50833	1.50383		1.87083	0.936594		1.58333	0.788578
1.74583	1.13302		1.9375	0.607365		2.34167	0.934981		1.85417	0.667651		3.4625	1.37514		2.12917	1.13771		2.30417	1.68011		1.02083	3.6625		2.0125	1.03511		1.5125	1.50582		1.87083	0.936594		1.59583	0.792535
1.73333	1.13706		1.9375	0.607365		2.34583	0.936967		1.89167	0.668522		3.48333	1.38207		2.1625	1.13759		2.33333	1.68701		1.00417	3.70256		2.01667	1.04109		1.525	1.50578		1.89167	0.934522		1.63333	0.799407
1.725	1.13909		1.94583	0.607337		2.35833	0.937924		1.90833	0.672465		3.5	1.38901		2.1875	1.14051		2.35417	1.69394		0.995833	3.74259		2.025	1.04407		1.52917	1.50776		1.9125	0.938451		1.65	0.81035
1.72083	1.14011		1.95417	0.608308		2.37083	0.938881		1.93333	0.67538		3.53333	1.3929		2.20417	1.14345		2.375	1.70187		0.979167	3.78565		2.03333	1.04704		1.52917	1.50976		1.94167	0.940351		1.65	0.81735
1.71667	1.14112		1.9625	0.60828		2.38333	0.939839		1.95417	0.676308		3.5875	1.40372		2.21667	1.14541		2.40417	1.70877		0.966667	3.84069		2.0375	1.05102		1.54583	1.51071		1.94583	0.946337		1.65417	0.821335
1.71667	1.14112		1.97083	0.609251		2.38333	0.943839		1.99583	0.685165		3.61667	1.41662		2.225	1.14738		2.45417	1.7216		0.95	3.88675		2.04583	1.05499		1.55417	1.51268		1.95417	0.949308		1.6625	0.826307
1.74167	1.13604		1.98333	0.610208		2.44167	0.942639		2.00417	0.690137		3.64583	1.42652		2.24583	1.14731		2.48333	1.7345		0.933333	3.9368		2.05417	1.05897		1.5625	1.51365		1.9625	0.95128		1.6625	0.830307
1.77917	1.13491		1.99167	0.61018		2.47083	0.946539		2.01667	0.691094		3.67917	1.4374		2.27917	1.1462		2.5125	1.7474		0.920833	3.99885		2.05833	1.06295		1.5625	1.51765		1.97083	0.954251		1.66667	0.832293
1.79167	1.13786		2.00417	0.611137		2.49167	0.952468		2.025	0.694066		3.725	1.45224		2.26667	1.15224		2.55	1.76327		0.908333	4.04689		2.06667	1.06592		1.56667	1.51764		1.99167	0.95818		1.6875	0.835221
1.8125	1.13979		2.0125	0.612108		2.50833	0.95441		2.025	0.697066		3.75833	1.46813		2.33333	1.15101		2.57917	1.78017		0.9	4.10092		2.0875	1.06885		1.56667	1.52064		2	0.963151		1.69167	0.841207
1.82917	1.14174		2.0125	0.613108		2.525	0.958353		2.03333	0.698037		3.79583	1.484		2.35	1.15595		2.54167	1.7913		0.8875	4.17096		2.09583	1.07382		1.57083	1.52162		1.9875	0.968194		1.70417	0.844164
1.85	1.14266		2.02083	0.61408		2.54583	0.960282		2.04583	0.698994		3.75833	1.50713		2.375	1.15787		2.53333	1.79532		0.875	4.233		2.10417	1.07679		1.575	1.52261		2.00833	0.968123		1.72083	0.849107
1.85833	1.14364		2.025	0.615066		2.56667	0.964211		2.05	0.70098		3.725	1.53424		2.3875	1.16082		2.57083	1.7992		0.866667	4.29503		2.1125	1.08077		1.5875	1.52256		2.025	0.974066		1.74583	0.855022
1.86667	1.14561		2.02917	0.615051		2.5875	0.967139		2.07917	0.70188		1.22917	3.38779		2.40417	1.16177		2.59167	1.80813		0.8375	4.34213		2.1125	1.08577		1.6	1.52452		2.05417	0.979966		1.77917	0.863907
1.87917	1.14557		2.03333	0.616037		2.60417	0.969082		2.09583	0.706823		1.15833	3.51603		2.42083	1.16371		2.59583	1.81911		0.8375	4.46313		2.11667	1.08775		1.60417	1.52651		2.07083	0.984909		1.79583	0.87485
1.9	1.14549		2.04167	0.615008		2.61667	0.974039		2.10833	0.70878		1.09167	3.61826		2.42083	1.16771		2.59167	1.82313		0.8125	4.54022		2.12083	1.09074		1.625	1.52644		2.07083	0.992909		1.7875	0.885879
1.9125	1.14745		2.04583	0.615994		2.64583	0.97494		2.12083	0.711737		1.05833	3.68938		2.43333	1.16967		2.5875	1.82714		0.804167	4.60025		2.12917	1.09271		1.625	1.53144		2.0875	0.998852		1.80417	0.888822
1.92083	1.14942		2.07083	0.615909		2.66667	0.980868		2.13333	0.714695		1.0125	3.77753		2.44583	1.17062		2.58333	1.83115		0.7875	4.6473		2.1375	1.09468		1.63333	1.53241		2.1	1.00481		1.8375	0.899708
1.95	1.14932		2.07917	0.61788		2.6625	0.985883		2.1375	0.71668		0.979167	3.84265		2.45417	1.1726		2.59583	1.83211		0.779167	4.68033		2.1375	1.09968		1.64167	1.53338		2.1125	1.01077		1.85	0.908665
1.96667	1.15127		2.0875	0.619852		2.6875	0.985797		2.14583	0.717652		0.966667	3.89669		2.4625	1.17357		2.62083	1.83703		0.7625	4.71339		2.14583	1.10065		1.64167	1.53738		2.14583	1.01665		1.85833	0.918636
1.975	1.15424		2.09583	0.619823		2.70833	0.987726		2.17917	0.720538		0.929167	3.97282		2.46667	1.17555		2.625	1.84101		0.754167	4.73942		2.15	1.10364		1.65833	1.53732		2.14583	1.02465		1.86667	0.924608
1.9875	1.15719		2.10417	0.620794		2.7125	0.991711		2.2	0.724466		0.908333	4.03089		2.47917	1.17551		2.625	1.84501		0.745833	4.76545		2.15417	1.10562		1.65833	1.54032		2.1625	1.03259		1.88333	0.931551
1.97917	1.15922		2.10833	0.62178		2.72083	0.991683		2.2125	0.728424		0.895833	4.07293		2.49167	1.17747		2.62083	1.84903		0.745833	4.78945		2.1625	1.10759		1.6625	1.54231		2.18333	1.04052		1.8875	0.939536
1.975	1.16024		2.12083	0.621737		2.74167	0.994611		2.22917	0.730366		0.883333	4.11298		2.51667	1.17938		2.61667	1.85204		0.741667	4.81246		2.16667	1.11058		1.66667	1.54429		2.19583	1.05148		1.89583	0.945508
1.96667	1.16227		2.125	0.622723		2.75833	0.995554		2.25	0.734295		0.875	4.145		2.52917	1.18034		2.6125	1.85505		0.7375	4.83247		2.17083	1.11357		1.67083	1.54528		2.20833	1.06144		1.90833	0.951465
1.96667	1.16227		2.13333	0.622695		2.77083	1.00151		2.26667	0.736238		0.870833	4.18302		2.53333	1.18332		2.6125	1.85605		0.7375	4.85047		2.17917	1.11454		1.67083	1.54728		2.22083	1.0684		1.925	0.959408
1.9625	1.16328		2.14583	0.622652		2.79583	1.00143		2.27083	0.740224		0.858333	4.22406		2.53333	1.18632		2.61667	1.85804		0.7375	4.87247		2.1875	1.11751		1.67917	1.54925		2.22083	1.07939		1.94167	0.968351
1.95833	1.16329		2.15833	0.624609		2.82083	1.00534		2.27083	0.741224		0.845833	4.2691		2.5375	1.18731		2.6375	1.85997		0.733333	4.89449		2.19167	1.11949		1.69583	1.54919		2.23333	1.08935		1.95417	0.979308
1.98333	1.15921		2.16667	0.62458		2.8375	1.00928		2.33333	0.74301		0.8375	4.30313		2.54583	1.18828		2.64167	1.86495		0.729167	4.9135		2.19167	1.12249		1.69583	1.55719		2.24583	1.09731		1.97083	0.988251
1.99583	1.15817		2.17083	0.626566		2.8625	1.0122		2.35833	0.744924		0.829167	4.33816		2.55	1.18927		2.65	1.86793		0.7375	4.93847		2.19583	1.12348		1.70833	1.56115		2.25	1.1053		1.97917	1.01022
2.02083	1.15808		2.17917	0.625538		2.88333	1.01613		2.4125	0.747739		0.820833	4.36719		2.55833	1.18924		2.64583	1.87194		0.725	5.02052		2.19583	1.12648		1.7125	1.56414		2.2625	1.11425		1.97917	1.02322
2.0375	1.16002		2.19167	0.627495		2.875	1.02115		2.425	0.754696		0.816667	4.3972		2.57083	1.1892		2.64583	1.87494		0.720833	5.06253		2.2	1.12847		1.72083	1.56711		2.26667	1.12424		1.98333	1.03521
2.05	1.16198		2.18333	0.629523		2.88333	1.02013		2.43333	0.756667		0.808333	4.42323		2.57917	1.19117		2.64167	1.87695		0.716667	5.10455		2.20417	1.12945		1.725	1.56909		2.29583	1.13314		1.99583	1.04917
2.05833	1.16295		2.19167	0.627495		2.91667	1.02101		2.44167	0.759639		0.8	4.44826		2.58333	1.19315		2.64167	1.87995		0.7125	5.15156		2.20833	1.13144		1.73333	1.57006		2.275	1.14521		1.99167	1.06718
2.06667	1.16392		2.27083	0.629224		2.96667	1.02384		2.4625	0.760567		0.791667	4.46829		2.5875	1.19414		2.65	1.88093		0.704167	5.20559		2.20833	1.13344		1.73333	1.57406		2.3125	1.15108		1.99583	1.08117
2.07083	1.16491		2.27083	0.631224		2.99583	1.02874		2.47083	0.763539		0.779167	4.48433		2.59167	1.19513		2.6625	1.88188		0.7	5.2586		2.21667	1.13341		1.74167	1.57304		2.32917	1.17102		2.0125	1.09211
2.08333	1.16587		2.28333	0.634181		3.02083	1.03266		2.47083	0.766539		0.783333	4.50932		2.59583	1.19711		2.675	1.88484		0.691667	5.35863		2.22083	1.13639		1.7375	1.57605		2.325	1.18604		2.00833	1.11812
2.09167	1.16684		2.2875	0.636167		3.04583	1.03857		2.47917	0.76751		0.775	4.54235		2.60417	1.19808		2.68333	1.88781		0.675	5.42569		2.22917	1.13837		1.74583	1.57502		2.30417	1.20011		2.01667	1.13009
2.10833	1.16878		2.29167	0.636152		3.07917	1.04246		2.49583	0.766453		0.758333	4.5844		2.60833	1.19807		2.68333	1.88981		0.670833	5.4677		2.24583	1.13931		1.75417	1.57899		2.32917	1.20802		2.01667	1.14909
2.14167	1.16867		2.29167	0.638152		3.11667	1.04633		2.5	0.768439		0.7375	4.65247		2.61667	1.19904		2.67917	1.89383		0.670833	5.5067		2.25833	1.14427		1.77917	1.57791		2.3375	1.219		2.025	1.16307
2.14583	1.17165		2.30417	0.63811		3.14167	1.05224		2.5125	0.769396		0.704167	4.72059		2.625	1.20001		2.675	1.89684		0.666667	5.54872		2.27083	1.14722		1.79583	1.58785		2.3125	1.25408		2.02083	1.18108
2.15833	1.17261		2.3125	0.638081		3.15417	1.0592		2.52917	0.771339		0.679167	4.77267		2.625	1.20101		2.675	1.89784		0.65	5.63477		2.27917	1.1512		1.8	1.59484		2.30417	1.26911		2.02083	1.19808
2.1625	1.17259		2.32083	0.639053		3.17083	1.06214		2.5375	0.773311		0.6625	4.82473		2.63333	1.20198		2.67917	1.89883		0.6375	5.68282		2.2875	1.15417		1.8125	1.59879		2.3	1.27912		2.04167	1.21001
2.17917	1.17454		2.325	0.642038		3.1875	1.06608		2.54583	0.773282		0.645833	4.87479		2.65417	1.20091		2.6875	1.9008		0.625	5.73986		2.2875	1.15817		1.8375	1.60371		2.27917	1.3022		2.05	1.22998
2.19583	1.17548		2.33333	0.64201		3.20833	1.06901		2.55	0.776268		0.629167	4.96485		2.675	1.20084		2.69583	1.90277		0.608333	5.81592		2.30417	1.16011		1.85	1.60766		2.27917	1.3162		2.04583	1.24999
2.21667	1.17641		2.34167	0.642981		3.225	1.07296		2.58333	0.774154		0.608333	5.05292		2.69167	1.20378		2.69583	1.90577		0.579167	5.89602		2.30833	1.1651		1.87083	1.61159		2.28333	1.32418		2.04167	1.25901
2.225	1.17638		2.35	0.643953		3.29167	1.07573		2.62083	0.779025		0.591667	5.13197		2.70833	1.20573		2.69583	1.90877		0.579167	5.97202		2.34583	1.16597		1.8875	1.61654		2.29167	1.33015		2.06667	1.26992
2.2375	1.17934		2.35833	0.645924		3.34583	1.08854		2.63333	0.782982		0.566667	5.18906		2.72083	1.20768		2.71667	1.9087		0.558333	6.06809		2.375	1.17487		1.9	1.62249		2.3	1.33812		2.07083	1.29191
2.25833	1.17927		2.36667	0.645896		3.35833	1.0945		2.66667	0.783868		0.558333	5.20409		2.73333	1.20964		2.75417	1.91357		0.55	6.11612		2.3875	1.18282		1.90417	1.62548		2.29583	1.34314		2.09167	1.30884
2.275	1.18121		2.375	0.646867		3.3875	1.1004		2.6875	0.785797		0.558333	5.36609		2.74167	1.21161		2.775	1.9185		0.541667	6.15415		2.39583	1.1898		1.925	1.62941		2.3	1.34612		2.1	1.32281
2.29583	1.18314		2.38333	0.647838		3.41667	1.1063		2.70833	0.789726		0.533333	5.49117		2.75	1.21258		2.79583	1.92443		0.5375	6.19616		2.40417	1.19777		1.9375	1.63537		2.3125	1.35008		2.0875	1.34485
2.32917	1.18402		2.39167	0.64981		3.43333	1.11224		2.725	0.792669		0.5125	5.55325		2.75833	1.21555		2.79583	1.93243		0.533333	6.24017		2.4125	1.20374		1.95417	1.64031		2.29583	1.36614		2.1	1.35681
2.32083	1.19005		2.40417	0.649767		3.4625	1.11714		2.74583	0.794597		0.516667	5.64523		2.75417	1.21757		2.77083	1.93851		0.525	6.2922		2.42083	1.20971		1.97083	1.64625		2.3	1.37912		2.10417	1.36779
2.30833	1.1931		2.4125	0.649739		3.4875	1.12106		2.75417	0.798569		0.470833	5.81239		2.80833	1.21438		2.8625	1.9382		0.516667	6.33323		2.425	1.2157		1.97917	1.65122		2.30417	1.38711		2.1125	1.37577
2.30417	1.19311		2.4125	0.651739		3.50833	1.12499		2.77083	0.800512		0.4375	5.9625		2.8375	1.21728		2.9	1.95307		0.516667	6.37123		2.43333	1.22067		1.99583	1.65417		2.31667	1.39507		2.12083	1.38274
2.35	1.18695		2.4125	0.652739		3.52083	1.12894		2.7875	0.803454		0.4125	6.10559		2.8625	1.2222		2.90417	1.96605		0.508333	6.41226		2.44167	1.22664		2.00833	1.66112		2.325	1.40204		2.1125	1.39877
2.39583	1.1908		2.4125	0.652739		3.525	1.13293		2.80833	0.805383		0.4	6.21863		2.87083	1.22717		2.92083	1.979		0.504167	6.45827		2.45	1.23161		2.0125	1.66911		2.31667	1.40707		2.125	1.40772
2.4375	1.19465		2.425	0.652696		3.53333	1.1369		2.82083	0.80934		0.370833	6.35073		2.9	1.22707		2.92917	1.99097		0.491667	6.50532		2.45833	1.23758		2.01667	1.67509		2.32917	1.41002		2.14167	1.41667
2.45833	1.19658		2.42917	0.653682		3.54167	1.13887		2.84167	0.810269		0.345833	6.42682		2.9125	1.23403		2.92083	2.002		0.483333	6.55535		2.4625	1.24157		2.0125	1.67811		2.34167	1.41498		2.15	1.42664
2.47917	1.20151		2.4375	0.653653		3.54583	1.14186		2.87083	0.812169		0.341667	6.44383		2.925	1.23598		2.91667	2.01101		0.470833	6.60939		2.4625	1.24757		2.0375	1.67802		2.32083	1.44005		2.15	1.43464
2.5	1.20344		2.44583	0.654624		3.55417	1.14383		2.8875	0.817112		0.341667	6.63483		2.93333	1.23896		2.9125	2.01903		0.466667	6.6514		2.46667	1.25155		2.05417	1.68197		2.31667	1.45007		2.14167	1.44667
2.52083	1.20537		2.4625	0.655567		3.55833	1.14681		2.9	0.820069		0.241667	7.52217		2.97083	1.24083		2.91667	2.02501		0.454167	6.70844		2.48333	1.2545		2.0625	1.68494		2.30833	1.4591		2.15417	1.45662
2.5375	1.20731		2.46667	0.657553		3.57083	1.14777		2.9125	0.823026		0.216667	8.08026		2.99583	1.24574		2.92083	2.031		0.445833	6.75647		2.4875	1.26048		2.06667	1.68792		2.32083	1.46305		2.175	1.46755
2.55417	1.20925		2.46667	0.657553		3.57917	1.15074		2.925	0.824984		0.1875	8.68036		3.00833	1.2507		2.91667	2.04001		0.4375	6.8245		2.49583	1.26345		2.07083	1.68991		2.32917	1.46902		2.19583	1.47948
2.57917	1.21117		2.475	0.658525		3.5875	1.15171		2.93333	0.826955		0.166667	9.14943		3.02083	1.25366		2.9125	2.04703		0.425	6.89354		2.5	1.26944		2.075	1.69289		2.35417	1.47494		2.1875	1.49051
2.59167	1.21312		2.47917	0.65851		3.59583	1.15369		2.94583	0.828912		0.158333	9.53546		3.025	1.25564		2.85417	2.08523		0.416667	6.96857		2.50833	1.27241		2.07083	1.69591		2.34167	1.51098		2.18333	1.50452
2.60833	1.21607		2.47917	0.65951		3.60417	1.15566		2.9625	0.830855		0.154167	9.89547		3.04583	1.25757		2.4625	2.36857		0.383333	7.19769		2.50833	1.27741		2.07083	1.69691		2.3125	1.54608		2.19583	1.51848
2.625	1.21801		2.47917	0.66051		3.6125	1.15763		2.97917	0.833798		0.15	10.2305		3.04583	1.26157		2.4125	2.42874		0.3625	7.28576		2.50833	1.28241		2.07917	1.69788		2.31667	1.56107		2.2125	1.52842
2.65	1.21993		2.4875	0.660482		3.65833	1.15747		2.99583	0.835741		0.141667	10.5475		3.05417	1.26354		2.36667	2.4749		0.358333	7.29977		2.51667	1.28538		2.07917	1.70088		2.3125	1.59608		2.21667	1.54241
2.675	1.22184		2.49167	0.660468		3.6625	1.16446		3.00833	0.837698		0.141667	10.8875		3.06667	1.2655		2.3375	2.519		0.354167	7.30679		2.50833	1.29741		2.0875	1.69985		2.29167	1.62615		2.22083	1.5534
2.69167	1.22478		2.49583	0.661453		3.67917	1.1634		3.02917	0.839627		0.1375	11.1885		3.075	1.26747		2.3	2.56312		0.366667	7.35374		2.525	1.30235		2.09583	1.70182		2.29583	1.63914		2.21667	1.57341
2.7125	1.22671		2.5	0.662439		3.7125	1.16829		3.05417	0.842541		0.141667	11.4185		3.0875	1.26843		2.29167	2.61315		0.245833	8.28216		2.54167	1.3143		2.10833	1.70378		2.28333	1.66418		2.22083	1.58839
2.76667	1.22953		2.5125	0.662396		3.725	1.17224		3.07917	0.847456		0.1375	11.7735		3.09167	1.27141		2.22083	2.69939		0.191667	8.94534		2.5375	1.32931		2.1125	1.70577		2.27917	1.6752		2.22917	1.59837
2.8125	1.23137		2.51667	0.663382		3.7375	1.1752		3.09583	0.850399		0.133333	12.1115		3.09583	1.2734		2.13333	2.79869		0.166667	9.55143		2.54167	1.3383		2.12917	1.70671		2.2625	1.69025		2.225	1.60938
2.85833	1.23521		2.525	0.664353		3.75417	1.17714		3.125	0.853299		0.133333	12.5395		3.1	1.27538		2.03333	2.90204		0.1625	10.1234		2.53333	1.35332		2.14167	1.70967		2.2625	1.70325		2.225	1.61738
2.90833	1.24104		2.54583	0.664282		3.7625	1.18112		3.13333	0.85827		0.129167	12.7666		3.1125	1.27534		1.91667	3.02644		0.158333	10.6295		2.52917	1.36434		2.15417	1.71362		2.2625	1.71125		2.25	1.6253
2.95	1.2449		2.56667	0.665211		3.775	1.18407		3.16667	0.857156		0.133333	13.0525		3.12083	1.27731		1.80833	3.13981		0.166667	11.0094		2.53333	1.37432		2.15	1.71764		2.26667	1.71524		2.225	1.64938
2.97917	1.2468		2.56667	0.667211		3.7875	1.18703		3.30417	0.871685		0.133333	13.6385		3.125	1.2793		1.70417	3.24616		0.175	11.3164		2.52083	1.39137		2.15833	1.71761		2.275	1.72121		2.22917	1.66037
3.00833	1.2517		2.57917	0.667168		3.8	1.18999		3.31667	0.882642		0.129167	14.0216		3.12917	1.28128		1.63333	3.33141		0.183333	11.6754		2.525	1.39935		2.15417	1.72062		2.2625	1.73825		2.2375	1.67034
3.02917	1.25663		2.57917	0.668168		3.81667	1.19293		3.35	0.886528		0.129167	14.2996		3.13333	1.28227		1.59583	3.40054		0.183333	12.1024		2.525	1.40835		2.15417	1.72162		2.26667	1.74724		2.2375	1.67834
3.07083	1.26048		2.58333	0.669154		3.8375	1.19586		3.37917	0.893428		0.125	14.6386		3.1375	1.28426		1.54583	3.47271		0.191667	12.4433		2.52917	1.41434		2.1625	1.72059		2.26667	1.75324		2.24583	1.68731
3.10417	1.26537		2.59583	0.669111		3.85417	1.1998		3.3875	0.8994		0.125	14.9696		3.14167	1.28424		1.51667	3.52581		0.195833	12.7693		2.51667	1.43038		2.1875	1.72251		2.275	1.75921		2.25417	1.69728
3.125	1.2723		2.60833	0.670068		3.8625	1.20277		3.4	0.902357		0.129167	15.2226		3.15833	1.28618		1.50417	3.57385		0.204167	12.9953		2.5125	1.4414		2.19583	1.72548		2.27917	1.7642		2.25	1.7203
3.10833	1.27736		2.6125	0.671054		3.875	1.20473		3.41667	0.9063		0.116667	15.7716		3.15833	1.28918		1.47917	3.63793		0.2125	13.3003		2.51667	1.44738		2.2	1.72847		2.26667	1.78324		2.24583	1.73831
3.1	1.27938		2.61667	0.67204		3.88333	1.2077		3.44583	0.9092		0.108333	15.9586		3.17083	1.28914		1.45417	3.70702		0.2125	13.6363		2.5125	1.4564		2.20833	1.73144		2.26667	1.79124		2.25417	1.75028
3.17917	1.27511		2.62083	0.674025		3.89583	1.20866		3.47083	0.914114		0.108333	16.1986		3.18333	1.2891		1.40417	3.78219		0.220833	13.9812		2.51667	1.46238		2.22083	1.73339		2.275	1.79821		2.25	1.7633
3.24167	1.2799		2.625	0.673011		3.93333	1.20953		3.49583	0.918029		0.1	16.4957		3.20833	1.29001		1.37917	3.80428		0.225	14.4732		2.50417	1.47642		2.23333	1.73535		2.2875	1.80317		2.24583	1.77031
3.275	1.28679		2.63333	0.673982		3.95	1.21547		3.5125	0.921972		0.1	16.7197		3.22083	1.29297		1.4125	3.84716		0.225	14.8412		2.5	1.48544		2.2375	1.73834		2.27917	1.8232		2.24583	1.79631
3.2875	1.29274		2.64167	0.673954		3.95833	1.21945		3.5375	0.924886		0.0958333	16.9967		3.23333	1.29593		1.37917	3.96028		0.225	15.2092		2.50833	1.49341		2.25	1.7403		2.2875	1.83517		2.24583	1.81431
3.3	1.2987		2.65	0.674925		3.97083	1.2224		3.55833	0.929815		0.104167	17.4276		3.24167	1.2979		1.34167	4.04041		0.2125	15.8113		2.50417	1.51142		2.25833	1.74427		2.275	1.84421		2.24583	1.82631
3.32083	1.30163		2.65417	0.675911		3.98333	1.22536		3.56667	0.933786		0.0958333	18.0537		3.2625	1.29983		1.30417	4.10653		0.195833	16.4483		2.5125	1.5254		2.26667	1.74524		2.29583	1.84914		2.24583	1.83731
3.34167	1.30456		2.65417	0.676911		3.9875	1.23035		3.575	0.936758		0.0916667	18.5827		3.2625	1.30283		1.2875	4.16059		0.170833	17.4154		2.51667	1.53738		2.26667	1.74924		2.2875	1.87317		2.2375	1.85234
3.35417	1.30751		2.65833	0.677897		4	1.2333		3.5875	0.939715		0.0791667	19.2747		3.26667	1.30381		1.2625	4.21168		0.145833	18.2845		2.5	1.56344		2.275	1.75021		2.28333	1.88418		2.23333	1.86435
3.37083	1.31046		2.67083	0.675854		4.00417	1.23729		3.6	0.941672		0.075	19.8217		3.27083	1.3058		1.25	4.27972		0.15	18.9575		2.49583	1.57945		2.28333	1.75218		2.29167	1.89315		2.2125	1.88242
3.37917	1.31443		2.675	0.67784		4.02083	1.23923		3.61667	0.945615		0.075	20.0787		3.275	1.30679		1.225	4.35081		0.158333	19.3825		2.475	1.60552		2.29583	1.75414		2.29167	1.89815		2.22083	1.8974
3.4	1.31736		2.67917	0.678825		4.02917	1.2422		3.62083	0.948601		0.075	20.1907		3.27917	1.30777		1.17083	4.45799		0.154167	19.4665		2.47083	1.61854		2.29167	1.76415		2.2875	1.91817		2.225	1.91038
3.425	1.31927		2.68333	0.678811		4.0375	1.24617		3.63333	0.949558		0.0833333	20.3877		3.29167	1.30873		1.13333	4.55112		0.179167	19.5974		2.45	1.64261		2.3	1.76912		2.28333	1.92818		2.23333	1.92335
3.47917	1.32109		2.6875	0.679797		4.075	1.24905		3.65	0.950501		0.0875	20.6137		3.29583	1.31071		1.1	4.62723		0.195833	19.6283		2.44167	1.66064		2.30833	1.7721		2.275	1.93421		2.24167	1.93932
3.525	1.32593		2.69167	0.679783		4.09167	1.25499		3.66667	0.957444		0.0875	20.7617		3.30833	1.31067		1.075	4.68832		0.2125	19.6233		2.42917	1.68168		2.31667	1.77407		2.27917	1.9372		2.21667	1.96741
3.5625	1.3308		2.69583	0.679768		4.11667	1.2599		3.65833	0.960472		0.0791667	20.8067		3.32083	1.31263		1.05417	4.74339		0.208333	19.6253		2.4125	1.70774		2.32083	1.77805		2.3	1.94512		2.2125	1.98242
3.59583	1.33869		2.70417	0.67874		4.125	1.26587		3.72083	0.961258		0.0791667	20.8107		3.3375	1.31357		1.0375	4.79545		0.25	19.6141		2.3625	1.75291		2.32917	1.77902		2.29167	1.96615		2.21667	1.99541
3.6375	1.34554		2.70833	0.680726		4.1375	1.27083		3.75417	0.966144		0.0791667	20.8137		3.35417	1.31351		1.01667	4.85952		0.270833	19.6091		2.3125	1.79808		2.3375	1.782		2.29167	1.97815		2.21667	2.01041
3.675	1.35142		2.7125	0.680711		4.14167	1.27582		3.76667	0.970101		0.075	20.8167		3.3625	1.31849		1.00417	4.92256		0.2625	19.6111		2.275	1.84221		2.34583	1.78397		2.29583	1.98414		2.22917	2.03037
3.7125	1.36029		2.72083	0.680683		4.14583	1.2808		3.7875	0.97403		0.075	20.8177		3.35417	1.32151		0.975	4.99966		0.258333	19.6121		2.19583	1.91048		2.35417	1.78694		2.3125	1.99008		2.23333	2.06435
3.7625	1.36912		2.72083	0.681683		4.15	1.28379		3.84167	0.977845		0.075	20.8197		3.36667	1.32147		0.95	5.07375		0.258333	19.6121		2.12917	1.97771		2.36667	1.7889		2.30417	2.01011		2.21667	2.09041
3.79167	1.37502		2.73333	0.68164		4.15833	1.28776		3.9	0.990645					3.4125	1.31831		0.933333	5.1528					2.05	2.04998		2.375	1.79087		2.29583	2.02214		2.20833	2.11144
3.85	1.38182		2.74167	0.682611		4.175	1.2897		3.9125	0.999602					3.44167	1.32421		0.920833	5.21885					2.00833	2.10912		2.4	1.79178		2.3	2.02812		2.19583	2.13048
3.86667	1.39076		2.75	0.682583		4.1875	1.29566		3.95	1.00547					3.475	1.3291		0.908333	5.24589					1.95	2.18332		2.39583	1.7978		2.30417	2.03411		2.19583	2.15648
3.90417	1.39963		2.75	0.683583		4.19583	1.29963		3.96667	1.01442					3.4875	1.33406		0.9	5.40392					1.90417	2.24648		2.42083	1.79671		2.3	2.04012		2.15833	2.20461
3.95	1.40547		2.75417	0.684569		4.20417	1.3036		3.99583	1.01932					3.49167	1.33704		0.870833	5.50102					1.85417	2.28365		2.42917	1.80268		2.28333	2.05018		2.15	2.24664
3.95833	1.41245		2.75833	0.683554		4.21667	1.30856		4.01667	1.02725					3.5	1.34001		0.854167	5.56607					1.80417	2.39282		2.4375	1.80665		2.27917	2.0572		2.1	2.30981
3.9375	1.41752		2.7625	0.68554		4.22917	1.31252		4.03333	1.03219					3.525	1.34093		0.845833	5.6171					1.7125	2.50214		2.4375	1.81065		2.27083	2.06222		2.04583	2.38799
3.925	1.41956		2.775	0.685497		4.225	1.31753		4.05833	1.0391					3.54167	1.34487		0.8375	5.67513					1.63333	2.59841		2.44167	1.81364		2.27083	2.06522		1.98333	2.43721
3.97917	1.41637		2.78333	0.686469		4.2375	1.31849		4.06667	1.04407					3.55	1.34884		0.829167	5.71916					1.57083	2.67762		2.44583	1.81562		2.27917	2.0692		1.95417	2.46231
4.07083	1.41706		2.79167	0.68644		4.2875	1.32332		4.075	1.05105					3.55417	1.35183		0.820833	5.77219					1.52917	2.74476		2.45	1.81761		2.29583	2.07414		1.95417	2.48131
4.10833	1.42393		2.79583	0.688426		4.3125	1.32923		4.10417	1.05595					3.5625	1.3528		0.808333	5.82123					1.47917	2.81993		2.45833	1.82058		2.3	2.07812		1.94167	2.50635
4.15	1.43179		2.79167	0.68944		4.33333	1.33616		4.15417	1.06677					3.57083	1.35477		0.8	5.86226					1.4375	2.89008		2.47083	1.82154		2.3	2.08612		1.92917	2.55339
4.17917	1.44269		2.7875	0.691454		4.34167	1.34413		4.175	1.0777					3.57917	1.35674		0.795833	5.90227					1.40417	2.95619		2.5	1.82544		2.3	2.09712		1.90417	2.60148
4.2125	1.45157		2.80833	0.687383		4.36667	1.34905		4.19167	1.08665					3.58333	1.35873		0.795833	5.96127					1.3625	3.03333		2.50833	1.83641		2.3	2.10612		1.86667	2.65961
4.2625	1.4604		2.8625	0.689198		4.37083	1.35603		4.2	1.09562					3.59583	1.36069		0.758333	6.0684					1.33333	3.09743		2.51667	1.84338		2.3	2.11312		1.8125	2.71479
4.27917	1.47135		2.87917	0.692141		4.37917	1.362		4.2125	1.10157					3.62083	1.3596		0.7375	6.09447					1.3125	3.16251		2.53333	1.84932		2.3	2.11812		1.79167	2.74986
4.29583	1.47829		2.90417	0.694055		4.39583	1.36695		4.23333	1.1085					3.63333	1.36256		0.729167	6.2215					1.275	3.26563		2.5375	1.85531		2.30417	2.12111		1.76667	2.78195
4.30417	1.48326		2.9375	0.692941		4.4	1.37193		4.25	1.11545					3.65417	1.36549		0.7125	6.28456					1.23333	3.34478		2.53333	1.85832		2.30833	2.1261		1.75417	2.81999
4.32083	1.4872		2.94167	0.696927		4.425	1.37485		4.25	1.12345					3.675	1.36942		0.7	6.3306					1.2125	3.39985		2.54583	1.86028		2.29583	2.13914		1.73333	2.85406
4.3375	1.49115		2.94167	0.698927		4.4375	1.3818		4.28333	1.12633					3.69167	1.37236		0.6875	6.37565					1.15417	3.53105		2.54583	1.86428		2.29583	2.14714		1.71667	2.89012
4.35	1.4961		2.975	0.699812		4.44583	1.38578		4.30417	1.13426					3.70417	1.37532		0.679167	6.41167					1.13333	3.60712		2.55	1.86727		2.29583	2.15414		1.69167	2.92721
4.3625	1.50006		2.9875	0.70077		4.45417	1.39175		4.325	1.14219					3.71667	1.37927		0.675	6.44369					1.10417	3.69622		2.56667	1.87121		2.3	2.15912		1.68333	2.96324
4.38333	1.50199		3.00833	0.701698		4.45833	1.39673		4.34583	1.15012					3.73333	1.38022		0.670833	6.4747					1.07917	3.7693		2.57083	1.8742		2.30417	2.16511		1.6375	3.01539
4.39583	1.50895		3.0125	0.704684		4.46667	1.3997		4.3625	1.15906					3.75	1.38316		0.666667	6.50272					1.04167	3.85443		2.57083	1.8772		2.33333	2.17101		1.5625	3.08865
4.40833	1.5129		3.02917	0.706627		4.47083	1.40269		4.3875	1.16798					3.77917	1.38606		0.6625	6.53573					1.00833	3.93355		2.58333	1.88015		2.32083	2.19205		1.52917	3.15376
4.42083	1.51586		3.02917	0.708627		4.49167	1.40662		4.4	1.17693					3.80417	1.38797		0.654167	6.57576					0.9875	3.98662		2.5875	1.88214		2.32083	2.20405		1.49167	3.21489
4.4375	1.5198		3.03333	0.710613		4.50417	1.41158		4.425	1.18585					3.82083	1.39392		0.65	6.61077					0.975	4.03266		2.6	1.8861		2.32083	2.21105		1.45833	3.25901
4.4625	1.52372		3.03333	0.711613		4.52083	1.41552		4.425	1.19485					3.80833	1.39996		0.645833	6.65979					0.95	4.07375		2.6	1.8891		2.32083	2.22005		1.4375	3.29308
4.47917	1.52966		3.04167	0.711584		4.525	1.4205		4.44167	1.19979					3.80417	1.40297		0.633333	6.71683					0.925	4.15983		2.60833	1.89107		2.31667	2.23207		1.425	3.33412
4.48333	1.53465		3.05	0.712556		4.5375	1.42546		4.45833	1.20973					3.8375	1.40186		0.608333	6.80392					0.845833	4.2521		2.62083	1.89603		2.30833	2.2401		1.40833	3.36818
4.50417	1.53758		3.0625	0.712513		4.54583	1.43043		4.47083	1.21769					3.85	1.40482		0.591667	6.87497					0.8125	4.32422		2.62917	1.898		2.31667	2.24307		1.39583	3.40422
4.525	1.5425		3.06667	0.714498		4.55417	1.4334		4.4875	1.22263					3.85833	1.40779		0.575	6.94803					0.7625	4.40739		2.6375	1.90097		2.3125	2.25108		1.37917	3.44028
4.54583	1.54643		3.075	0.71547		4.55417	1.4384		4.50417	1.22958					3.87917	1.41272		0.554167	7.0311					0.741667	4.46646		2.64583	1.90494		2.30417	2.26811		1.36667	3.47332
4.58333	1.5503		3.08333	0.716442		4.55833	1.44239		4.50417	1.23858					3.8875	1.41669		0.545833	7.11513					0.7125	4.52356		2.64583	1.90894		2.30833	2.2781		1.35	3.50438
4.60833	1.55722		3.0875	0.718427		4.57083	1.44535		4.49583	1.2436					3.89167	1.41967		0.529167	7.21219					0.695833	4.56862		2.65833	1.9119		2.3	2.28712		1.35	3.52738
4.62917	1.56515		3.1	0.717384		4.58333	1.4483		4.52917	1.24749					3.89583	1.42166		0.5125	7.30325					0.675	4.60869		2.6625	1.91488		2.30417	2.29111		1.3375	3.55242
4.64583	1.57209		3.1	0.719384		4.6	1.45325		4.55417	1.2524					3.90417	1.42463		0.491667	7.35532					0.675	4.63369		2.6625	1.91788		2.3	2.29812		1.33333	3.57443
4.65417	1.57806		3.1	0.720384		4.62083	1.45818		4.57083	1.26135					3.91667	1.42559		0.483333	7.45334					0.666667	4.67372		2.66667	1.92087		2.30417	2.30311		1.32083	3.59648
4.67083	1.58601		3.10833	0.721356		4.63333	1.46513		4.59583	1.26826					3.9375	1.42752		0.45	7.62846					0.65	4.74977		2.67083	1.92385		2.29167	2.32015		1.3125	3.61351
4.69583	1.59192		3.11667	0.720327		4.63333	1.47313		4.60833	1.27722					3.95417	1.43046		0.420833	7.75956					0.6	4.82595		2.67083	1.92685		2.29167	2.32815		1.30417	3.63253
4.68333	1.60396		3.12083	0.722313		4.6375	1.47712		4.6125	1.2862					3.95833	1.43445		0.408333	7.8346					0.604167	4.86993		2.67917	1.92883		2.29583	2.33514		1.29583	3.64456
4.66667	1.61002		3.13333	0.72227		4.64583	1.48209		4.60833	1.29422					3.96667	1.43742		0.395833	7.92564					0.579167	4.95102		2.68333	1.93181		2.30833	2.3411		1.29583	3.65356
4.72083	1.61083		3.12917	0.724285		4.64583	1.48909		4.62917	1.29815					3.97917	1.44037		0.379167	7.9847					0.5625	5.02907		2.6875	1.9338		2.32083	2.35205		1.2875	3.66159
4.75833	1.62871		3.14167	0.723242		4.65	1.49308		4.6375	1.30912					3.9875	1.44335		0.375	8.00572					0.541667	5.10415		2.69167	1.93678		2.31667	2.36907		1.29583	3.67156
4.775	1.64665		3.15417	0.724199		4.65	1.49808		4.64583	1.31909					4	1.4463		0.370833	8.01373					0.525	5.1702		2.69583	1.93977		2.30833	2.3801		1.3	3.68455
4.77917	1.68063		3.15833	0.726185		4.65417	1.50306		4.6375	1.33212					4.00417	1.45229		0.375	8.13272					0.5125	5.21725		2.69583	1.94277		2.29167	2.38915		1.30833	3.70852
4.77083	1.70066		3.17083	0.727142		4.6625	1.50703		4.62917	1.35015					4.01667	1.45425		0.270833	8.97707					0.508333	5.25326		2.7	1.94575		2.30833	2.3971		1.2875	3.74059
4.76667	1.71868		3.17083	0.728142		4.66667	1.51102		4.59583	1.38126					4.025	1.45722		0.233333	9.3962					0.504167	5.29327		2.7	1.94775		2.30417	2.41411		1.27917	3.77662
4.75417	1.73772		3.175	0.729128		4.67083	1.51701		4.525	1.4365					4.02917	1.4602		0.216667	9.85726					0.5	5.32929		2.70417	1.95074		2.29583	2.42614		1.25	3.81572
4.75	1.75373		3.17917	0.729113		4.67917	1.52198		1.29583	3.74156					4.03333	1.46419		0.216667	10.1843					0.495833	5.4363		2.7125	1.95271		2.29583	2.43814		1.22083	3.87382
4.74167	1.77376		3.18333	0.731099		4.69167	1.52693		1.21667	3.85683					4.04583	1.46515		0.208333	10.4603					0.483333	5.57535		2.72083	1.95468		2.2875	2.44917		1.19583	3.9169
4.73333	1.79579		3.18333	0.731099		4.69583	1.53292		1.12917	3.97713					4.05833	1.4671		0.2125	10.7493					0.458333	5.72043		2.72917	1.95765		2.2875	2.45817		1.16667	3.954
4.725	1.81582		3.17917	0.733113		4.6875	1.53795		1.1	4.03423					4.06667	1.47007		0.2125	10.9653					0.445833	5.77947		2.73333	1.96064		2.27917	2.4702		1.15417	3.99505
4.72083	1.82883		3.1875	0.732085		4.67917	1.54298		1.08333	4.07729					4.075	1.47305		0.2125	11.1173					0.441667	5.82849		2.71667	1.9727		2.27917	2.4772		1.13333	4.04612
4.73333	1.84079		3.20833	0.730013		4.7125	1.54486		1.07083	4.11933					4.07917	1.47603		0.208333	11.3253					0.4375	5.8775		2.72083	1.97768		2.28333	2.50018		1.10833	4.0882
4.73333	1.85279		3.21667	0.731985		4.74167	1.55276		1.04167	4.17543					4.08333	1.47902		0.220833	11.7892					0.4375	5.9315		2.725	1.98267		2.2875	2.52217		1.09167	4.12326
4.73333	1.85979		3.21667	0.734985		4.75417	1.56372		1.0125	4.22553					4.09167	1.48099		0.229167	12.2862					0.429167	5.99153		2.72917	1.98665		2.28333	2.54118		1.0875	4.15528
4.74583	1.86775		3.2125	0.735999		4.7625	1.57169		0.995833	4.26659					4.1	1.48396		0.229167	12.7392					0.425	6.03354		2.72917	1.99065		2.27917	2.5602		1.06667	4.19435
4.75	1.87673		3.2125	0.736999		4.77083	1.58266		0.979167	4.29765					4.10417	1.48695		0.233333	13.1052					0.416667	6.07657		2.73333	1.99364		2.26667	2.57724		1.05417	4.22739
4.7625	1.88469		3.22917	0.735942		4.775	1.59265		0.975	4.32466					4.1125	1.48892		0.233333	13.4232					0.4125	6.11759		2.7375	1.99863		2.25833	2.59227		1.0375	4.26345
4.76667	1.89768		3.22917	0.736942		4.79583	1.60458		0.9625	4.3547					4.11667	1.4929		0.233333	13.7172					0.408333	6.1606		2.73333	2.00164		2.2625	2.60625		1.00833	4.29655
4.7625	1.91469		3.2375	0.736914		4.8125	1.61852		0.95	4.38375					4.12083	1.49589		0.233333	14.0122					0.395833	6.26864		2.74167	2.00361		2.2625	2.62725		1.0125	4.31953
4.7375	1.94978		3.2375	0.738913		4.82083	1.63449		0.9375	4.41479					4.13333	1.49585		0.241667	14.2802					0.391667	6.32966		2.75	2.00658		2.25417	2.64528		0.995833	4.35859
4.71667	1.98685		3.24167	0.738899		4.82083	1.65249		0.920833	4.44385					4.14167	1.49982		0.254167	14.8901					0.3875	6.38767		2.75417	2.01057		2.25	2.6663		0.975	4.39866
4.73333	2.00579		3.24583	0.738885		4.80417	1.67455		0.904167	4.4719					4.15	1.50179		0.241667	15.6582					0.375	6.47672		2.75417	2.01457		2.25417	2.70228		0.970833	4.46868
4.75	2.01973		3.24583	0.740885		1.47083	4.05996		0.895833	4.49493					4.15833	1.50476		0.241667	16.0622					0.3625	6.52876		2.75417	2.01657		2.22083	2.74139		0.9125	4.55988
4.75	2.03273		3.24583	0.740885		1.44167	4.11606		0.8875	4.51296					4.1625	1.50675		0.229167	16.7522					0.354167	6.54479		2.76667	2.01753		2.19167	2.76849		0.891667	4.61595
4.76667	2.04068		3.25	0.740871		1.37917	4.26328		0.883333	4.53198					4.1625	1.50975		0.216667	17.1343					0.354167	6.55379		2.76667	2.02253		2.18333	2.78852		0.875	4.663
4.77083	2.05566		3.25	0.741871		1.34167	4.34141		0.875	4.552					4.16667	1.51073		0.2	17.5403					0.35	6.5618		2.78333	2.02347		2.17083	2.80557		0.858333	4.70606
4.775	2.07165		3.25	0.742871		1.30833	4.40052		0.866667	4.57003					4.1875	1.51066		0.183333	17.9964					0.35	6.5658		2.79167	2.02744		2.15833	2.82161		0.845833	4.7391
4.74167	2.11276		3.25	0.742871		1.27917	4.44762		0.858333	4.58806					4.20417	1.5136		0.166667	18.4424					0.358333	6.56977		2.8	2.03141		2.15	2.83764		0.841667	4.77012
4.725	2.14582		3.25417	0.742856		1.2625	4.49668		0.854167	4.61007					4.23333	1.5165		0.145833	18.8505					0.333333	6.86486		2.81667	2.03635		2.14583	2.85265		0.825	4.81717
4.725	2.16582		3.25833	0.742842		1.2375	4.54976		0.854167	4.64908					4.24583	1.52246		0.145833	19.1285					0.316667	7.10892		2.82083	2.04134		2.14167	2.87267		0.808333	4.86123
4.72917	2.17781		3.25833	0.743842		1.21667	4.59183		0.825	4.71217					4.25	1.52645		0.141667	19.6255					0.3	7.28697		2.84167	2.04627		2.13333	2.89069		0.779167	4.91033
4.74583	2.18875		3.2625	0.743828		1.20417	4.62388		0.8	4.77026					4.25417	1.53043		0.145833	20.1415					0.2875	7.44702		2.8375	2.05328		2.125	2.91472		0.75	4.96443
4.75833	2.19971		3.2625	0.743828		1.19167	4.65492		0.779167	4.79333					4.25417	1.53343		0.141667	20.5265					0.283333	7.60603		2.85833	2.05721		2.10417	2.94179		0.720833	5.03253
4.75833	2.21371		3.27917	0.743771		1.17917	4.68796		0.7875	4.8463					4.25833	1.53542		0.166667	20.9874					0.266667	7.81409		2.86667	2.06518		2.0875	2.96285		0.691667	5.10163
4.74167	2.23876		3.2875	0.744742		1.1625	4.72302		0.7625	4.90739					4.25833	1.53842		0.179167	21.4494					0.25	8.04214		2.84583	2.08525		2.08333	2.98687		0.6125	5.2039
4.725	2.27282		3.3	0.7457		1.15417	4.75305		0.75	4.95443					4.25833	1.54042		0.170833	21.5154					0.2375	8.23619		2.84583	2.09525		2.07083	3.01191		0.558333	5.36209
4.72917	2.30281		3.30417	0.746685		1.1375	4.7831		0.741667	4.99446					4.29167	1.5403		0.1625	21.5174					0.2375	8.31619		2.85417	2.10523		2.04583	3.04799		0.525	5.4482
4.7375	2.32078		3.30833	0.746671		1.125	4.81115		0.725	5.05552					4.3125	1.54523		0.158333	21.5185					0.233333	8.4492		2.85833	2.11521		2.01667	3.08609		0.5125	5.51024
4.75	2.33573		3.30833	0.748671		1.11667	4.83518		0.7125	5.08756					4.31667	1.55022		0.158333	21.5185					0.233333	8.6012		2.86667	2.12218		1.99583	3.12017		0.5	5.55629
4.75833	2.34871		3.30833	0.749671		1.10833	4.8542		0.7125	5.11456					4.34167	1.55213								0.220833	8.79424		2.87083	2.13017		1.975	3.14724		0.4875	5.59933
4.75833	2.37171		3.31667	0.748642		1.1	4.87523		0.704167	5.13959					4.3875	1.55998								0.216667	8.94126		2.87917	2.13614		1.9625	3.17028		0.475	5.64637
4.71667	2.39685		3.32917	0.7496		1.09583	4.90025		0.704167	5.16059					4.40833	1.5679								0.208333	9.08829		2.88333	2.14413		1.96667	3.21327		0.4625	5.68542
4.69167	2.41493		3.3375	0.751571		1.0875	4.92628		0.7	5.1816					4.45	1.57576								0.2	9.26731		2.9	2.15007		1.91667	3.27944		0.454167	5.71744
4.71667	2.42585		3.34167	0.751557		1.07083	4.95033		0.695833	5.20262					4.44167	1.58679								0.2	9.39231		2.9125	2.15503		1.87917	3.33456		0.454167	5.77044
4.75	2.45973		3.34583	0.752542		1.06667	4.97535		0.695833	5.22362					4.45	1.59176								0.2	9.50832		2.91667	2.15901		1.85833	3.37464		0.4375	5.8135
4.75417	2.48572		3.34167	0.754557		1.05833	4.99738		0.691667	5.26963					4.45	1.59776								0.2	9.67432		2.91667	2.16301		1.83333	3.40872		0.429167	5.85153
4.74583	2.50575		3.35833	0.7535		1.04583	5.02342		0.679167	5.30567					4.45417	1.60075								0.2	9.87331		2.91667	2.16701		1.825	3.44775		0.420833	5.89056
4.725	2.53882		3.35833	0.7555		1.04167	5.05243		0.666667	5.33472					4.4625	1.60472								0.195833	10.0993		2.90833	2.17104		1.79167	3.50486		0.416667	5.92057
4.69583	2.56892		3.35833	0.7565		1.02917	5.07948		0.6625	5.35573					4.46667	1.6087								0.2	10.2693		2.9125	2.17203		1.75417	3.56599		0.4125	5.95959
4.70417	2.58789		3.36667	0.756471		1.02917	5.10548		0.658333	5.38475					4.475	1.61168								0.2	10.5223		2.92083	2.176		1.725	3.61109		0.408333	6.0086
4.72083	2.60283		3.37917	0.755428		1.0125	5.14553		0.654167	5.40676					4.47917	1.61666								0.195833	10.7253		2.92083	2.18		1.70833	3.65115		0.391667	6.06266
4.73333	2.61579		3.3875	0.7574		0.995833	5.17559		0.65	5.43277					4.4875	1.61863								0.191667	10.9273		2.9375	2.18094		1.7	3.70018		0.3875	6.10267
4.75	2.62673		3.4	0.757357		0.991667	5.1986		0.65	5.45877					4.4875	1.62163								0.1875	11.1134		2.9375	2.18494		1.6625	3.76931		0.383333	6.13269
4.75833	2.63871		3.4	0.759357		1	5.22758		0.6375	5.48982					4.49583	1.6246								0.1875	11.3144		2.95	2.1919		1.625	3.84644		0.383333	6.17569
4.76667	2.65368		3.39583	0.761371		0.9875	5.27662		0.633333	5.51483					4.5	1.62659								0.1875	11.4914		2.92083	2.219		1.60833	3.89249		0.375	6.25372
4.75417	2.68172		3.4	0.761357		0.970833	5.31968		0.629167	5.53885					4.50833	1.63056								0.191667	11.6193		2.92083	2.228		1.54583	3.99071		0.358333	6.33177
4.7375	2.71978		3.40417	0.761343		0.958333	5.35372		0.625	5.57686					4.51667	1.63353								0.195833	11.7673		2.91667	2.23301		1.5125	4.03982		0.345833	6.36082
4.73333	2.75179		3.4125	0.760314		0.95	5.38175		0.616667	5.60489					4.52083	1.63752								0.191667	11.9433		2.91667	2.23801		1.5	4.06686		0.354167	6.38379
4.74583	2.77475		3.41667	0.7623		0.945833	5.40676		0.6125	5.6259					4.52917	1.63949								0.195833	12.1073		2.91667	2.24201		1.4875	4.08391		0.35	6.6578
4.7625	2.79369		3.42083	0.762286		0.941667	5.43478		0.6125	5.6449					4.53333	1.64248								0.1875	12.3694		2.92083	2.245		1.49583	4.10088		0.3	7.13597
4.76667	2.82068		3.42083	0.763286		0.929167	5.46182		0.608333	5.67092					4.54583	1.64443								0.191667	12.6193		2.92083	2.249		1.49167	4.12389		0.275	7.54506
4.74167	2.86776		3.42917	0.763257		0.916667	5.47886		0.604167	5.69193					4.55417	1.6474								0.179167	12.8704		2.925	2.25198		1.4875	4.14391		0.2625	7.7821
4.73333	2.89879		3.45	0.762186		0.929167	5.61182		0.6	5.71195					4.5625	1.65138								0.183333	13.0784		2.925	2.25398		1.47917	4.16693		0.25	8.05914
4.74167	2.92176		3.45833	0.765157		0.895833	5.76793		0.6	5.73195					4.57083	1.65335								0.175	13.2904		2.92083	2.258		1.48333	4.18492		0.216667	8.70226
4.74167	2.93976		3.46667	0.765129		0.895833	5.81493		0.595833	5.75196					4.56667	1.65936								0.175	13.6434		2.91667	2.26001		1.475	4.22695		0.2	9.17531
4.73333	2.96279		3.475	0.7661		0.883333	5.85998		0.591667	5.77497					4.57083	1.65935								0.1625	13.9044		2.93333	2.26296		1.45833	4.25201		0.191667	9.57634
4.71667	2.99785		3.475	0.7671		0.875	5.9		0.591667	5.82597					4.6	1.66125								0.158333	13.9135		2.94167	2.26993		1.45833	4.27001		0.1875	10.0074
4.7125	3.02186		3.48333	0.767072		0.854167	6.05807		0.5875	5.86499					4.62083	1.66618								0.1625	14.5504		2.95	2.2749		1.4625	4.28899		0.195833	10.5633
4.71667	3.03785		3.49583	0.767029		0.841667	6.14312		0.583333	5.902					4.63333	1.67213								0.1625	14.9254		2.95417	2.27888		1.45833	4.30901		0.191667	11.0783
4.73333	3.05279		3.50833	0.767986		0.8375	6.20913		0.575	5.93203					4.64167	1.6771								0.166667	15.2524		2.95417	2.28388		1.45833	4.32801		0.179167	11.1124
4.74583	3.06575		3.50833	0.769986		0.829167	6.26516		0.575	5.96403					4.65	1.68208								0.1625	15.5754		2.95833	2.28787		1.45833	4.35501		0.195833	11.5593
4.7625	3.07869		3.50417	0.771		0.825	6.31217		0.5625	6.02307					4.66667	1.68702								0.1625	15.8794		2.97083	2.29183		1.44583	4.38205		0.204167	11.7623
4.75417	3.10372		3.5	0.773015		0.816667	6.3502		0.545833	6.08413					4.675	1.69299								0.1625	16.1744		2.97083	2.29583		1.4375	4.40708		0.208333	12.0783
4.7125	3.14486		3.5625	0.766801		0.816667	6.3882		0.525	6.1422					4.68333	1.69896								0.158333	16.5365		2.9875	2.29977		1.42917	4.42611		0.208333	12.4263
4.7	3.17591		3.59167	0.770701		0.808333	6.43223		0.5125	6.24624					4.6875	1.70495								0.15	16.9685		2.99583	2.30574		1.42917	4.44511		0.2125	12.7593
4.69583	3.19092		3.6	0.774672		0.804167	6.49425		0.491667	6.31332					4.7	1.70991								0.141667	17.4855		3.00417	2.31071		1.4125	4.46816		0.216667	13.0293
4.7125	3.20086		3.61667	0.775615		0.791667	6.56229		0.4875	6.35433					4.70417	1.71789								0.141667	17.8095		3.00833	2.3157		1.42917	4.50411		0.220833	13.3142
4.72083	3.21083		3.65	0.776501		0.770833	6.64736		0.479167	6.39436					4.70833	1.72388								0.145833	18.0575		3.01667	2.32167		1.40417	4.58919		0.225	13.5452
4.7375	3.22478		3.65417	0.780487		0.758333	6.7774		0.479167	6.51036					4.7125	1.72986								0.145833	18.5115		3.025	2.32764		1.375	4.67629		0.216667	13.9413
4.72917	3.24981		3.675	0.779415		0.716667	6.88255		0.458333	6.61543					4.71667	1.73485								0.145833	18.8545		3.04167	2.33258		1.35833	4.72035		0.220833	14.2022
4.70833	3.28488		3.6875	0.783372		0.695833	6.90462		0.445833	6.68547					4.71667	1.74185								0.15	19.1655		3.05	2.33956		1.35	4.75438		0.220833	14.3942
4.69583	3.31092		3.68333	0.786387		0.695833	7.02662		0.429167	6.77853					4.72083	1.74783								0.154167	19.4375		3.05417	2.34654		1.35417	4.78936		0.220833	14.5952
4.70417	3.32689		3.67917	0.788401		0.683333	7.11066		0.420833	6.83856					4.72917	1.75181								0.1625	19.7944		3.05	2.35356		1.3375	4.84242		0.220833	14.9992
4.725	3.33882		3.68333	0.789387		0.675	7.21869		0.4125	6.90759					4.73333	1.75979								0.1625	20.0864		3.02083	2.37766		1.325	4.88346		0.204167	15.7803
4.71667	3.35085		3.6875	0.790372		0.666667	7.28672		0.4	6.98363					4.73333	1.76579								0.166667	20.3104		3.01667	2.39267		1.32083	4.92948		0.191667	16.4993
4.70833	3.35788		3.69583	0.790344		0.658333	7.33975		0.4	7.03963					4.74167	1.77076								0.166667	20.4964		3.01667	2.40267		1.29583	4.96856		0.179167	17.2464
4.77917	3.37363		3.69583	0.792344		0.65	7.38377		0.391667	7.09366					4.74583	1.77775								0.170833	20.6574		3.02917	2.41163		1.29583	4.99156		0.154167	17.3655
4.73333	3.44879		3.7	0.79233		0.645833	7.41879		0.383333	7.14869					4.75417	1.78472								0.179167	20.8844		3.03333	2.42061		1.29583	5.03056		0.1625	17.6434
4.7375	3.48678		3.7125	0.791287		0.641667	7.4548		0.375	7.20272					4.75417	1.79372								0.1875	21.1114		3.0375	2.4276		1.29167	5.07558		0.129167	18.7506
4.74583	3.50975		3.71667	0.792273		0.633333	7.50783		0.366667	7.24474					4.75	1.80473								0.195833	21.3223		3.03333	2.43561		1.28333	5.12361		0.125	19.0926
4.74583	3.53275		3.72917	0.79223		0.620833	7.55087		0.3625	7.26376					4.74167	1.81776								0.2	21.5133		3.04167	2.44358		1.27083	5.16965		0.125	19.2996
4.72917	3.56781		3.72917	0.79423		0.620833	7.59187		0.366667	7.45474					4.72917	1.83381								0.208333	21.7083		3.05417	2.45254		1.25833	5.21269		0.133333	19.4945
4.72083	3.60883		3.73333	0.795215		0.608333	7.64192		0.279167	8.37304					4.72083	1.85183								0.225	22.0442		3.05417	2.45954		1.25	5.24872		0.133333	19.5925
4.73333	3.63279		3.75	0.794159		0.595833	7.69196		0.233333	9.0582					4.70833	1.86788								0.225	22.2192		3.05417	2.46754		1.24583	5.29873		0.141667	19.6685
4.75	3.65373		3.75	0.796158		0.5875	7.74499		0.220833	9.74924					4.70417	1.88189								0.229167	22.3522		3.05833	2.47653		1.20833	5.33686		0.15	19.7955
4.74583	3.68975		3.77083	0.795087		0.575	7.78403		0.225	10.3692					4.70833	1.89188								0.233333	22.4862		3.07083	2.48448		1.2125	5.39585		0.154167	19.9625
4.72083	3.74083		3.77083	0.798087		0.570833	7.81705		0.225	10.8922					4.7125	1.90386								0.2375	22.6012		3.075	2.49547		1.1625	5.49302		0.166667	20.1344
4.72083	3.77083		3.76667	0.800101		0.566667	7.85006		0.216667	11.1893					4.7125	1.91886								0.2375	22.7252		3.07917	2.50646		1.1375	5.5481		0.158333	20.3025
4.74583	3.79275		3.77917	0.798059		0.554167	7.8871		0.229167	11.2522					4.72083	1.94583								0.2375	22.8262		3.07917	2.51946		1.125	5.57915		0.175	20.4394
4.7625	3.81469		3.78333	0.801044		0.55	7.93412		0.241667	11.6832					4.70417	1.97489								0.245833	22.9282		3.07917	2.53446		1.1125	5.60019		0.175	20.4384
4.75417	3.85172		3.7875	0.80103		0.541667	8.00014		0.233333	12.2392					4.70417	1.99189								0.254167	23.0181		3.05833	2.55853		1.10833	5.6162		0.170833	20.4394
4.72917	3.90481		3.79583	0.802001		0.529167	8.05719		0.233333	12.6502					4.70833	2.00188								0.258333	23.2471		2.99583	2.60874		1.10833	5.6352		0.170833	20.4394
4.73333	3.93779		3.8	0.802987		0.516667	8.10123		0.229167	12.8702					4.70833	2.01088								0.254167	23.3801		2.1	3.22281		1.1	5.65123		0.166667	20.4404
4.74167	3.95876		3.80417	0.802973		0.504167	8.15127		0.229167	13.2332					4.70833	2.01888								0.258333	23.4901		1.87917	3.42557		1.09167	5.66526		0.154167	20.4435
4.75	3.97573		3.80833	0.803959		0.495833	8.2193		0.229167	13.6822					4.71667	2.02585								0.258333	23.5731		1.79583	3.52085		1.0875	5.67428		0.145833	20.4455
4.74167	4.01476		3.8125	0.805944		0.479167	8.29536		0.229167	13.9072					4.71667	2.03285								0.245833	23.5992		1.74167	3.59504		1.0875	5.68928
4.725	4.05782		3.82083	0.805916		0.458333	8.36743		0.229167	14.0982					4.71667	2.03985											1.68333	3.66524		1.0875	5.70228
4.7375	4.09578		3.82917	0.805887		0.45	8.38646		0.220833	14.2412					4.72083	2.04583											1.64167	3.72238		1.0875	5.71328
4.7375	4.12478		3.83333	0.807873		0.429167	8.55253		0.2375	14.2972					4.72083	2.05383											1.61667	3.76746		1.08333	5.73029
4.73333	4.16779		3.8375	0.807859		0.408333	8.6636		0.233333	14.8942					4.7125	2.06386											1.58333	3.82458		1.075	5.75032
4.72083	4.20283		3.84583	0.80883		0.3875	8.75967		0.233333	15.2752					4.70417	2.07689											1.55	3.88369		1.075	5.76732
4.7375	4.22978		3.85	0.809816		0.370833	8.81873		0.241667	15.5002					4.68333	2.09496											1.5125	3.93382		1.07083	5.78633
4.7375	4.24978		3.85417	0.810802		0.366667	8.83574		0.245833	15.6722					4.66667	2.10702											1.5125	3.96782		1.06667	5.80435
4.75417	4.27172		3.87083	0.810745		0.3625	8.84876		0.25	15.8191					4.67083	2.11401											1.49583	4.02888		1.0625	5.82236
4.7375	4.31078		3.8875	0.811688		0.358333	8.86077		0.233333	16.0842					4.67917	2.12298											1.4625	4.08999		1.0625	5.84036
4.725	4.34482		3.9	0.813645		0.354167	8.86779		0.229167	16.3122					4.6875	2.13195											1.44167	4.13306		1.05833	5.86738
4.73333	4.37079		3.90833	0.814616		0.3625	8.88576		0.220833	16.5652					4.69583	2.14192											1.425	4.17112		1.05	5.8904
4.75	4.39673		3.90833	0.816616		0.341667	9.08283		0.208333	16.8583					4.7125	2.14986											1.41667	4.20115		1.0375	5.90945
4.74583	4.43075		3.9125	0.817602		0.3	9.44297		0.2	17.1433					4.72083	2.16583											1.4	4.23721		1.03333	5.92546
4.70417	4.46489		3.91667	0.818588		0.2875	9.67402		0.195833	17.4273					4.73333	2.17979											1.37917	4.26928		1.0375	5.94345
4.6875	4.47895		3.91667	0.820588		0.283333	9.81303		0.179167	17.7194					4.7125	2.20586											1.375	4.28929		1.02917	5.96448
4.725	4.49382		3.92083	0.820574		0.283333	10.01		0.1875	17.8654					4.72917	2.22781											1.37083	4.31031		1.025	5.98249
4.75	4.52173		3.925	0.821559		0.283333	10.222		0.179167	18.5984					4.725	2.25882											1.3625	4.33933		1.0125	6.00553
4.7625	4.54469		3.93333	0.821531		0.279167	10.443		0.179167	19.1954					4.725	2.27982											1.3625	4.37433		1.00833	6.02255
4.75833	4.58371		3.94167	0.821502		0.279167	10.645		0.195833	19.8213					4.73333	2.29479											1.32917	4.43045		1	6.03658
4.7375	4.63678		3.94583	0.822488		0.279167	10.958		0.204167	20.4163					4.725	2.30682											1.29167	4.47658		1	6.05058
4.74583	4.67075		3.95	0.823474		0.275	11.4081		0.229167	21.2072					4.725	2.31782											1.27917	4.51062		0.991667	6.0606
4.74583	4.69575		3.95833	0.823445		0.270833	11.7131		0.245833	21.5422					4.725	2.32582											1.2625	4.53968		0.983333	6.06763
4.74583	4.71775		3.96667	0.824417		0.258333	12.0641		0.233333	21.6682					4.72917	2.33481											1.25417	4.56271		0.995833	6.07559
4.71667	4.75985		3.975	0.825388		0.254167	12.3071		0.225	21.6722					4.73333	2.34379											1.24167	4.58875		0.9875	6.08962
4.7125	4.78986		3.97917	0.826374		0.258333	12.6061		0.220833	21.6732					4.7375	2.35678											1.24167	4.61075		0.983333	6.09963
4.725	4.81282		3.9875	0.826345		0.270833	12.8391								4.72917	2.37381											1.2375	4.64676		0.983333	6.10963
4.725	4.82982		3.99583	0.828317		0.279167	12.997								4.68333	2.40296											1.22917	4.69379		0.979167	6.12065
4.7375	4.84378		4	0.829302		0.2875	13.144								4.6625	2.41903											1.20417	4.75188		0.991667	6.1496
4.72083	4.87883		4.00417	0.830288		0.2875	13.318								4.67083	2.43101											1.17917	4.79896		0.970833	6.21668
4.7125	4.91686		4.0125	0.83026		0.295833	13.654								4.68333	2.44196											1.17083	4.83499		0.958333	6.26772
4.72917	4.93781		4.02083	0.831231		0.295833	13.824								4.6875	2.45595											1.1625	4.87702		0.945833	6.32076
4.73333	4.95879		4.02917	0.832203		0.304167	14.1								4.67917	2.46398											1.10833	4.9742		0.916667	6.37886
4.74167	4.97776		4.03333	0.834188		0.304167	14.279								4.7	2.47191											1.0875	5.01828		0.904167	6.4269
4.74583	4.99875		4.04583	0.834145		0.304167	14.476								4.70833	2.48588											1.07917	5.0553		0.891667	6.46595
4.7375	5.03078		4.05	0.836131		0.304167	14.604								4.70417	2.50189											1.06667	5.09735		0.879167	6.51199
4.71667	5.06985		4.0625	0.837088		0.308333	14.8389								4.70417	2.51789											1.05417	5.14739		0.8625	6.56805
4.75833	5.10471		4.06667	0.839074		0.308333	15.0149								4.70417	2.53189											1.03333	5.17546		0.845833	6.6141
4.77917	5.14763		4.07083	0.84106		0.304167	15.177								4.70833	2.54688											1.0375	5.21145		0.833333	6.63915
4.74167	5.20776		4.07083	0.84106		0.304167	15.326								4.7125	2.55986											1.025	5.25349		0.8375	6.67013
4.72917	5.24481		4.07917	0.841031		0.308333	15.4319								4.7125	2.57386											1.01667	5.28652		0.829167	6.71416
4.725	5.26582		4.08333	0.844017		0.3125	15.4789								4.7125	2.58386											1.00833	5.31555		0.8125	6.75622
4.7375	5.28178		4.0875	0.843003		0.3125	15.5989								4.71667	2.59485											0.995833	5.33959		0.804167	6.79625
4.76667	5.30368		4.09167	0.844989		0.320833	15.7639								4.72917	2.60781											0.9875	5.35862		0.8	6.83126
4.7375	5.34278		4.09167	0.846989		0.320833	15.8929								4.7375	2.62378											0.983333	5.37363		0.8	6.92326
4.725	5.38282		4.09583	0.846974		0.329167	16.0179								4.72083	2.65283											0.983333	5.38963		0.745833	7.04445
4.73333	5.40579		4.10417	0.845946		0.329167	16.1469								4.69167	2.68693											0.979167	5.40665		0.670833	7.1767
4.75417	5.42572		4.1125	0.847917		0.3375	16.2798								4.68333	2.70796											0.983333	5.43263		0.6125	7.3019
4.77083	5.45266		4.12083	0.847889		0.3375	16.4228								4.6875	2.71995											0.9625	5.4687		0.575	7.42003
4.74167	5.51676		4.12917	0.84786		0.3375	16.5648								4.69167	2.72993											0.941667	5.50478		0.5625	7.48407
4.74583	5.55075		4.125	0.851874		0.341667	16.7828								4.70417	2.73889											0.875	5.575		0.525	7.6002
4.76667	5.57368		4.13333	0.850846		0.35	17.0288								4.70833	2.74788											0.829167	5.63516		0.491667	7.66532
4.77083	5.60466		4.14167	0.850817		0.341667	17.4058								4.72083	2.75683											0.8	5.68326		0.4875	7.74833
4.75	5.63173		4.14167	0.853817		0.320833	17.9149								4.73333	2.76679											0.783333	5.71032		0.4625	7.82842
4.7	5.66491		4.14167	0.854817		0.2875	18.423								4.74167	2.77776											0.779167	5.73733		0.433333	7.91152
4.77083	5.70066		4.14167	0.854817		0.2375	18.9572								4.74167	2.79076											0.7625	5.77539		0.408333	7.9986
4.79583	5.76158		4.14583	0.855803		0.225	19.5542								4.73333	2.81079											0.7375	5.83547		0.391667	8.05966
4.75417	5.84572		4.1625	0.854746		0.2125	19.5773								4.72083	2.83583											0.7125	5.88156		0.3875	8.09867
4.76667	5.88568		4.18333	0.854675		0.25	20.0361								4.6875	2.86495											0.695833	5.91562		0.383333	8.12869
4.7625	5.93869		4.20417	0.856603		0.275	20.5231								4.69583	2.88192											0.6875	5.94065		0.383333	8.16169
4.74167	5.99276		4.23333	0.858503		0.291667	20.864								4.69583	2.89692											0.675	5.96469		0.379167	8.2057
4.75417	6.02172		4.24583	0.861461		0.304167	21.16								4.69167	2.91093											0.6625	6.00973		0.379167	8.2367
4.75833	6.04871		4.25417	0.863432		0.3125	21.3949								4.69167	2.92193											0.633333	6.06583		0.375	8.25972
4.76667	6.07668		4.25417	0.866432		0.325	21.5049								4.6875	2.93295											0.625	6.11086		0.370833	8.27573
4.7375	6.13378		4.2625	0.867404		0.308333	21.5309								4.6875	2.94095											0.604167	6.17793		0.370833	8.32573
4.7375	6.16678		4.275	0.869361		0.304167	21.534								4.6875	2.95095											0.583333	6.242		0.3625	8.51676
4.74583	6.19175		4.2875	0.869318											4.6875	2.96295											0.558333	6.30409		0.345833	8.68282
4.75417	6.21872		4.3	0.870275											4.6875	2.97795											0.5625	6.35207		0.333333	8.91286
4.72917	6.26681		4.30417	0.873261											4.68333	2.99196											0.5375	6.44916		0.308333	9.25594
4.75	6.30573		4.30833	0.875247											4.68333	3.00496											0.504167	6.54427		0.2875	9.67902
4.7625	6.33869		4.3125	0.876232											4.68333	3.01496											0.475	6.63137		0.279167	9.95704
4.7875	6.36661		4.31667	0.878218											4.67917	3.02598											0.466667	6.7004		0.258333	10.1131
4.75417	6.43472		4.32083	0.878204											4.67917	3.03498											0.454167	6.72044		0.2625	10.3131
4.74583	6.46875		4.325	0.880189											4.67917	3.04298											0.466667	6.7864		0.258333	10.6641
4.75417	6.49472		4.32917	0.882175											4.675	3.05399											0.454167	6.84944		0.254167	10.9201
4.75833	6.51671		4.35	0.882104											4.675	3.06099											0.445833	6.89847		0.254167	11.1071
4.74583	6.55575		4.35	0.884104											4.67917	3.06898											0.441667	6.93649		0.258333	11.2841
4.725	6.60182		4.35	0.886104											4.68333	3.07796											0.433333	6.96052		0.245833	11.7312
4.7375	6.62978		4.34583	0.889118											4.68333	3.08696											0.429167	6.98653		0.233333	11.9672
4.77083	6.65666		4.34167	0.889132											4.68333	3.09596											0.429167	7.00753		0.225	12.3102
4.75833	6.70071		4.34583	0.889118											4.68333	3.10396											0.425	7.04054		0.220833	12.8032
4.7375	6.73878		4.35833	0.890075											4.69583	3.11292											0.420833	7.06656		0.220833	13.0152
4.74583	6.76375		4.3625	0.892061											4.7	3.12191											0.416667	7.09757		0.225	13.1652
4.75417	6.78472		4.37083	0.892032											4.69167	3.13093											0.408333	7.1196		0.225	13.3832
4.7375	6.79678		4.37917	0.894004											4.68333	3.13796											0.404167	7.14762		0.229167	13.5132
4.75417	6.80372		4.39167	0.893961											4.68333	3.14096											0.404167	7.17662		0.2375	13.6502
4.77917	6.82763		4.40417	0.897918											4.72083	3.14483											0.391667	7.21066		0.241667	13.7782
4.7625	6.86169		4.42083	0.897861											4.72083	3.15683											0.383333	7.23169		0.245833	13.9192
4.7375	6.90578		4.425	0.900847											4.72917	3.16481											0.379167	7.2507		0.25	14.0821
4.74167	6.93276		4.43333	0.901818											4.75	3.17773											0.379167	7.2707		0.25	14.1991
4.75417	6.95172		4.4375	0.903804											4.75417	3.19272											0.375	7.30872		0.254167	14.3231
4.7625	6.97169		4.44583	0.905776											4.75417	3.20672											0.366667	7.35274		0.258333	14.4181
4.7125	7.02886		4.44583	0.907776											4.75417	3.21972											0.3625	7.38076		0.258333	14.5181
4.70833	7.05888		4.45	0.909761											4.75417	3.23272											0.354167	7.40679		0.2625	14.6311
4.71667	7.07585		4.44583	0.911776											4.75	3.24773											0.35	7.4198		0.258333	14.7871
4.73333	7.08979		4.45833	0.910733											4.7375	3.26578											0.345833	7.43082		0.254167	14.8991
4.74583	7.10175		4.46667	0.911704											4.725	3.28782											0.345833	7.43682		0.25	14.9071
4.76667	7.11568		4.475	0.913676											4.72083	3.30583											0.341667	7.44283		0.258333	15.1291
4.775	7.13265		4.48333	0.915647											4.725	3.32082											0.35	7.4768		0.254167	15.3401
4.78333	7.15762		4.49583	0.916604											4.725	3.33282											0.35	7.6048		0.2625	15.5861
4.75	7.21673		4.50833	0.917562											4.7375	3.34778											0.2625	8.2781		0.258333	15.8081
4.74167	7.24476		4.5125	0.921547											4.75	3.36173											0.2375	8.85019		0.254167	16.0221
4.74167	7.26676		4.52083	0.922519											4.75417	3.37772											0.216667	9.26926		0.2375	16.3352
4.74167	7.28376		4.51667	0.926533											4.75	3.39573											0.2	9.86232		0.229167	16.6982
4.75	7.30173		4.5125	0.928548											4.74167	3.41376											0.1875	10.4304		0.216667	17.1163
4.75417	7.35472		4.525	0.927505											4.73333	3.43279											0.170833	10.9474		0.216667	17.3313
4.75	7.39373		4.54167	0.929448											4.725	3.45082											0.158333	11.3625		0.2125	17.5433
4.77083	7.43066		4.55	0.931419											4.71667	3.46985											0.15	11.7915		0.2125	17.7173
4.75417	7.50472		4.5625	0.933376											4.725	3.48382											0.145833	12.1575		0.2125	17.9643
4.74167	7.54776		4.56667	0.936362											4.72917	3.49681											0.1375	12.4315		0.208333	18.1073
4.75	7.57673		4.56667	0.939362											4.72917	3.50981											0.1375	12.4435		0.2125	18.2793
4.76667	7.59968		4.575	0.941333											4.73333	3.52179											0.154167	12.9945		0.2125	18.6823
4.74583	7.64675		4.57917	0.944319											4.74167	3.53476											0.166667	13.2824		0.2125	19.0583
4.75417	7.69072		4.58333	0.945305											4.74583	3.56175											0.166667	13.6354		0.220833	19.3862
4.7625	7.71769		4.58333	0.947305											4.75833	3.60671											0.170833	13.7924		0.229167	19.6592
4.76667	7.75968		4.58333	0.949305											4.75417	3.64372											0.170833	13.9234		0.233333	19.8232
4.7375	7.81878		4.57917	0.951319											4.74167	3.67576											0.175	14.1804		0.245833	20.0322
4.74167	7.85376		4.57917	0.951319											4.72083	3.70683											0.179167	14.3884		0.25	20.1951
4.75417	7.88272		4.5875	0.951291											4.70833	3.73288											0.183333	14.5614		0.254167	20.3381
4.74583	7.91475		4.59167	0.953276											4.7125	3.74886											0.175	14.7024		0.2625	20.4971
4.7	7.95991		4.60417	0.953233											4.7125	3.76186											0.179167	14.8114		0.266667	20.6731
4.68333	7.97496		4.6125	0.955205											4.71667	3.77285											0.170833	15.1484		0.275	20.8211
4.72083	7.98583		4.62083	0.956176											4.725	3.78382											0.1625	15.5104		0.2875	21.04
4.75	8.00973		4.62917	0.957148											4.73333	3.79179											0.15	15.7695		0.291667	21.226
4.7625	8.03269		4.63333	0.960134											4.7375	3.80378											0.15	16.0565		0.3	21.397
4.76667	8.05768		4.64167	0.962105											4.7375	3.81278											0.15	16.2675		0.3	21.553
4.725	8.11382		4.64167	0.964105											4.74167	3.82276											0.158333	16.5265		0.3	21.68
4.725	8.13882		4.65417	0.964062											4.74583	3.83475											0.154167	16.8075		0.304167	21.797
4.74167	8.16176		4.6625	0.967034											4.7375	3.84778											0.145833	17.1375		0.308333	21.9069
4.75417	8.19072		4.67083	0.969005											4.72917	3.86281											0.141667	17.3515		0.308333	22.0059
4.73333	8.23679		4.67083	0.972005											4.72083	3.88083											0.145833	17.5115		0.316667	22.1109
4.72083	8.27783		4.67917	0.972977											4.7125	3.89686											0.1375	17.7415		0.320833	22.2269
4.75417	8.30472		4.6875	0.975948											4.7125	3.90886											0.133333	17.9185		0.320833	22.3229
4.77917	8.33563		4.69583	0.97892											4.725	3.91882											0.129167	18.1706		0.325	22.4089
4.75833	8.39971		4.70417	0.980891											4.72917	3.92981											0.125	18.4756		0.329167	22.4719
4.75417	8.44272		4.70417	0.983891											4.7375	3.94178											0.116667	18.6846		0.320833	22.5269
4.77917	8.47563		4.7125	0.985862											4.75	3.95473											0.116667	18.9066		0.3125	22.5359
4.775	8.53365		4.71667	0.987848											4.76667	3.97068											0.116667	19.0786		0.308333	22.5389
4.75833	8.59071		4.72083	0.991834											4.77083	3.99966											0.116667	19.2526
4.775	8.63065		4.725	0.99282											4.75	4.04273											0.1125	19.4526
4.78333	8.66162		4.72917	0.995805											4.75417	4.07372											0.108333	19.7076
4.77083	8.71766		4.73333	0.998791											4.76667	4.09968											0.108333	19.9806
4.775	8.77065		4.7375	1.00078											4.77083	4.12166											0.1	20.2347
4.7875	8.81661		4.74583	1.00275											4.77083	4.14066											0.104167	20.4416
4.7625	8.91069		4.75	1.00573											4.75	4.15573											0.108333	20.5976
4.75833	8.96971		4.75	1.00873											4.775	4.18365											0.104167	20.8086
4.725	9.04982		4.75	1.01173											4.77083	4.22466											0.104167	20.9546
4.70833	9.06588		4.75417	1.01272											4.77083	4.25566											0.104167	21.0736
4.7	9.0739		4.75833	1.01471											4.77917	4.27563											0.108333	21.2246
4.74167	9.08976		4.7625	1.01769											4.7875	4.29561											0.104167	21.4716
4.71667	9.14385		4.775	1.01865											4.79167	4.31359											0.104167	21.6376
4.70833	9.17888		4.78333	1.02362											4.7625	4.34769											0.1	21.6997
4.73333	9.19779		4.78333	1.02762											4.75	4.37673											0.104167	21.7376
4.74583	9.22575		4.79167	1.03359											4.74583	4.39575											0.1	21.7697
4.72917	9.27581		4.79583	1.03758											4.74583	4.41075											0.0958333	21.7747
4.72917	9.31981		4.8	1.04456											4.75	4.42273
4.7375	9.34878		4.8	1.04956											4.75417	4.43472
4.74583	9.37675		4.8	1.05756											4.7625	4.44569
4.71667	9.43085		4.79167	1.06759											4.77917	4.45763
4.70833	9.46188		4.77917	1.08263											4.81667	4.47551
4.71667	9.48185		4.73333	1.11979											4.80417	4.50955
4.72917	9.49981		4.70833	1.15088											4.75833	4.55971
4.74167	9.52576		4.7	1.16891											4.75	4.58773
4.71667	9.57585		4.69583	1.17992											4.75417	4.60672
4.70417	9.60889		4.70417	1.18989											4.7625	4.62169
4.71667	9.63285		4.70417	1.20189											4.7875	4.64261
4.72083	9.65483		4.70833	1.20888											4.775	4.67665
4.73333	9.68379		4.70833	1.21688											4.75	4.71773
4.72917	9.73381		4.70833	1.22388											4.74583	4.74175
4.74167	9.77176		4.71667	1.22985											4.75	4.75673
4.74583	9.80575		4.72083	1.23683											4.74583	4.77275
4.72917	9.89381		4.725	1.24382											4.75	4.78673
4.7375	9.93878		4.73333	1.25079											4.76667	4.80368
4.7375	9.97678		4.7375	1.25678											4.7625	4.82569
4.72083	10.0228		4.74167	1.26276											4.74583	4.83875
4.72917	10.0508		4.73333	1.27079											4.75833	4.84771
4.74583	10.0777		4.725	1.27582											4.75833	4.86571
4.725	10.0928		4.725	1.27882											4.75	4.89073
4.71667	10.1008		4.75	1.28173											4.73333	4.91979
4.79583	10.1276		4.7625	1.28969											4.75	4.93873
4.77917	10.2086		4.7625	1.29869											4.75417	4.95772
4.7625	10.2427		4.75417	1.31072											4.75417	4.97772
4.81667	10.2635		4.74583	1.31775											4.75417	4.99272
4.83333	10.3004		4.7375	1.32578											4.75833	5.00571
4.85	10.3384		4.7375	1.33378											4.7625	5.01869
4.84583	10.3764		4.73333	1.34379											4.75833	5.03271
4.85	10.4194		4.72917	1.35281											4.78333	5.04562
4.84167	10.4554		4.72917	1.36181											4.7625	5.07269
4.85	10.4824		4.725	1.37082											4.7375	5.10378
4.85417	10.5074		4.72917	1.37781											4.7375	5.12178
4.85417	10.5354		4.72917	1.38581											4.74583	5.13575
4.85417	10.5594		4.72917	1.39181											4.75	5.14773
4.85	10.5804		4.73333	1.40079											4.74583	5.15975
4.85417	10.5994		4.73333	1.40679											4.75	5.16873
4.875	10.6193		4.72917	1.41481											4.7625	5.17769
4.90417	10.6542		4.73333	1.42179											4.775	5.18865
4.9	10.7022		4.72917	1.42881											4.7625	5.20369
4.89583	10.7462		4.73333	1.43579											4.75	5.21273
4.9	10.7852		4.72917	1.44381											4.75833	5.22271
4.89583	10.8212		4.725	1.45282											4.7375	5.26178
4.89167	10.8512		4.72083	1.46283											4.73333	5.28779
4.89583	10.8832		4.71667	1.47285											4.74583	5.30175
4.89583	10.9102		4.7125	1.48086											4.74167	5.31176
4.90417	10.9392		4.70833	1.48988											4.75	5.31973
4.93333	10.9811		4.70833	1.49588											4.75833	5.32871
4.92917	11.0331		4.70833	1.50388											4.75833	5.33771
4.9125	11.0872		4.70833	1.51088											4.75833	5.34771
4.88333	11.1083		4.70417	1.51789											4.75417	5.35872
4.9375	11.1291		4.70417	1.52489											4.75	5.36973
4.95417	11.181		4.70417	1.52989											4.725	5.39982
4.9375	11.2321		4.72083	1.53383											4.70417	5.42489
4.94167	11.2751		4.72917	1.53981											4.7125	5.44286
4.9625	11.326		4.72917	1.54781											4.72083	5.45583
4.96667	11.387		4.73333	1.55379											4.72917	5.46881
4.95	11.432		4.73333	1.55979											4.7375	5.47978
4.94583	11.4651		4.7375	1.56378											4.74583	5.48975
4.95417	11.495		4.7375	1.57078											4.75417	5.49872
4.95	11.526		4.74167	1.57476											4.77083	5.50866
4.95833	11.553		4.74167	1.58076											4.78333	5.51962
4.95417	11.582		4.74583	1.58875											4.76667	5.53368
4.95833	11.606		4.75	1.59373											4.75833	5.54271
4.95417	11.629		4.74583	1.60175											4.77917	5.56163
4.95417	11.648		4.7375	1.60878											4.75	5.62073
4.9625	11.674		4.72917	1.61481											4.75	5.64973
4.97083	11.697		4.72083	1.62083											4.75833	5.66471
4.975	11.725		4.71667	1.62585											4.76667	5.67768
4.97083	11.751		4.72083	1.63183											4.76667	5.69568
4.96667	11.774		4.73333	1.64279											4.72083	5.73683
4.975	11.795		4.74167	1.66076											4.725	5.77182
4.99167	11.8309		4.73333	1.68079											4.73333	5.79279
5.00833	11.8749		4.725	1.69282											4.74167	5.80476
5.00417	11.9199		4.725	1.70082											4.75	5.81573
5	11.9639		4.72917	1.71181											4.75	5.82973
5	11.9959		4.73333	1.71779											4.725	5.85382
5	12.0269		4.7375	1.72478											4.70833	5.88288
5.00417	12.0579		4.74167	1.72976											4.70417	5.90289
5.00417	12.0889		4.74167	1.73576											4.70833	5.91588
4.9875	12.1149		4.7375	1.74078											4.7125	5.92586
4.96667	12.128		4.75	1.74573											4.725	5.93282
4.99167	12.1369		4.75417	1.75072											4.71667	5.94085
5.025	12.1658		4.75833	1.75571											4.74583	5.94375
5.02917	12.2008		4.77083	1.76066											4.77083	5.95566
5.03333	12.2378		4.77083	1.76966											4.78333	5.97262
5.03333	12.2738		4.76667	1.77568											4.76667	6.00368
5.02917	12.3048		4.7625	1.78269											4.73333	6.04079
5.03333	12.3298		4.76667	1.78968											4.72917	6.06181
5.02917	12.3578		4.7625	1.79769											4.73333	6.07379
5.02917	12.3838		4.75833	1.80471											4.7375	6.08378
5.025	12.4068		4.75833	1.81171											4.7375	6.09378
5.03333	12.4308		4.75417	1.81972											4.75	6.10073
5.03333	12.4568		4.75	1.82973											4.75417	6.11072
5.0375	12.4797		4.74583	1.84175											4.7625	6.11669
5.0375	12.5057		4.7375	1.85378											4.76667	6.12568
5.0375	12.5267		4.73333	1.86679											4.76667	6.13568
5.05	12.5497		4.73333	1.87679											4.7625	6.14669
5.05833	12.5777		4.72917	1.88781											4.75833	6.15971
5.05417	12.6077		4.725	1.89682											4.75833	6.17871
5.0625	12.6357		4.725	1.90282											4.75417	6.19772
5.06667	12.6656		4.72083	1.90983											4.75	6.21473
5.1	12.6995		4.72083	1.91583											4.75417	6.22772
5.09583	12.7525		4.725	1.92082											4.75	6.24073
5.09167	12.8006		4.73333	1.92679											4.7625	6.24869
5.0875	12.8366		4.73333	1.93379											4.77083	6.25866
5.0875	12.8666		4.7375	1.93878											4.775	6.26965
5.09583	12.9016		4.7375	1.94378											4.78333	6.27862
5.1	12.9415		4.75	1.94873											4.77917	6.29463
5.11667	12.9865		4.75	1.95373											4.77083	6.31666
5.11667	13.0335		4.75833	1.96071											4.75	6.34773
5.11667	13.0805		4.7625	1.96769											4.72917	6.37081
5.11667	13.1215		4.76667	1.97368											4.71667	6.38185
5.11667	13.1635		4.77083	1.98066											4.75417	6.38872
5.09167	13.1956		4.77083	1.98866											4.775	6.40165
5.06667	13.2126		4.775	1.99465											4.79167	6.41359
5.06667	13.2216		4.775	2.00165											4.80833	6.42853
5.12083	13.2475		4.775	2.01065											4.80833	6.45153
5.1125	13.2775		4.775	2.01765											4.75417	6.50772
5.0875	13.2946		4.775	2.02565											4.73333	6.53379
5.07083	13.3036		4.77083	2.03466											4.74583	6.54875
5.05833	13.3117		4.76667	2.04268											4.7625	6.56169
5.04583	13.3177		4.7625	2.04969											4.775	6.57365
5.0375	13.3227		4.7625	2.05769											4.78333	6.58762
5.03333	13.3258		4.7625	2.06469											4.7875	6.60261
5.02917	13.3278		4.7625	2.07369											4.77083	6.63566
5.025	13.3308		4.76667	2.08268											4.75	6.66773
5.01667	13.3338		4.77083	2.09366											4.74583	6.68975
5.01667	13.3358		4.77083	2.10466											4.75833	6.70471
5.0125	13.3378		4.77083	2.11366											4.7875	6.71761
5.00833	13.3389		4.775	2.12265											4.80833	6.74053
5.00417	13.3419		4.775	2.13265											4.79167	6.76759
5	13.3439		4.775	2.14265											4.7625	6.79969
5	13.3439		4.77083	2.15366											4.75	6.82973
4.99583	13.3459		4.775	2.16065											4.75417	6.85072
4.99583	13.3459		4.7875	2.16961											4.76667	6.86668
4.9375	13.3601		4.78333	2.17862											4.775	6.88065
4.925	13.3621		4.7875	2.18561											4.78333	6.89262
4.925	13.3621		4.7875	2.19261											4.7875	6.90261
4.96667	13.353		4.78333	2.19962											4.8	6.91556
5.0375	13.3427		4.77917	2.20563											4.775	6.93365
5.05833	13.3457		4.775	2.21465											4.75	6.94973
5.07917	13.3506		4.77083	2.22266											4.7375	6.96578
5.09167	13.3566		4.76667	2.23268											4.73333	6.98779
5.125	13.3615		4.76667	2.24168											4.75	7.00573
5.14167	13.3744		4.7625	2.25169											4.75417	7.01972
5.14583	13.3924		4.7625	2.25969											4.76667	7.03168
5.14583	13.4084		4.75833	2.26771											4.775	7.04365
5.15833	13.4263		4.75833	2.27571											4.78333	7.05162
5.15417	13.4474		4.75833	2.28171											4.79167	7.06159
5.15417	13.4674		4.75	2.28773											4.79583	7.07058
5.15417	13.4873		4.74583	2.29275											4.8	7.08056
5.16667	13.5073		4.75833	2.29671											4.79583	7.09758
5.17083	13.5383		4.775	2.30265											4.76667	7.13268
5.16667	13.5713		4.79583	2.31058											4.75	7.16473
5.16667	13.6033		4.80833	2.32153											4.74583	7.18475
5.16667	13.6323		4.825	2.33748											4.74583	7.19675
5.15833	13.6573		4.80833	2.35553											4.75	7.20673
5.15417	13.6824		4.80833	2.37153											4.75	7.21473
5.1625	13.7013		4.79583	2.39658											4.76667	7.22168
5.1625	13.7243		4.77917	2.42363											4.77083	7.23166
5.15833	13.7463		4.77083	2.44266											4.77917	7.24063
5.15417	13.7664		4.775	2.46165											4.78333	7.25562
5.1625	13.7853		4.775	2.48365											4.77083	7.28066
5.1625	13.8063		4.76667	2.50268											4.75417	7.30972
5.17083	13.8293		4.7625	2.51869											4.74167	7.33176
5.16667	13.8493		4.75833	2.53171											4.74583	7.34675
5.20417	13.8742		4.75833	2.54271											4.75	7.35773
5.20417	13.9312		4.7625	2.55169											4.75833	7.36571
5.1875	13.9712		4.76667	2.56268											4.75833	7.37371
5.18333	14.0022		4.76667	2.57468											4.7625	7.38269
5.17917	14.0263		4.76667	2.58668											4.77083	7.39066
5.1875	14.0502		4.76667	2.59768											4.775	7.40365
5.18333	14.0752		4.76667	2.61068											4.74583	7.42175
5.17917	14.0993		4.7625	2.62369											4.73333	7.43479
5.18333	14.1182		4.7625	2.63669											4.74583	7.45375
5.18333	14.1383		4.75833	2.65271											4.74167	7.47376
5.18333	14.1573		4.74167	2.66976											4.75	7.48873
5.175	14.1743		4.73333	2.67979											4.7625	7.50169
5.17917	14.1883		4.725	2.68682											4.76667	7.51468
5.175	14.2043		4.75	2.69473											4.76667	7.52568
5.17917	14.2193		4.75833	2.71271											4.77083	7.53566
5.1875	14.2362		4.77083	2.72766											4.775	7.54865
5.17917	14.2553		4.775	2.74065											4.7625	7.56469
5.1625	14.2643		4.77083	2.75566											4.74167	7.58676
5.19583	14.2712		4.775	2.76865											4.71667	7.60585
5.24583	14.32		4.77917	2.78363											4.7375	7.61878
5.27917	14.3869		4.76667	2.80468											4.75833	7.63971
5.25	14.465		4.75	2.82873											4.75833	7.65671
5.25	14.518		4.74167	2.84876											4.76667	7.66968
5.24167	14.5641		4.7375	2.86378											4.775	7.68165
5.2375	14.6021		4.74167	2.87476											4.78333	7.69362
5.23333	14.6331		4.74583	2.88475											4.77917	7.70763
5.23333	14.6631		4.75417	2.89372											4.78333	7.72162
5.22917	14.6861		4.75833	2.90271											4.76667	7.74268
5.2375	14.7091		4.7625	2.91069											4.7375	7.77278
5.23333	14.7331		4.75833	2.91871											4.7375	7.79278
5.22917	14.7561		4.75417	2.92272											4.7375	7.80678
5.23333	14.7761		4.75417	2.92672											4.74583	7.81475
5.23333	14.7961		4.76667	2.93268											4.75833	7.82171
5.24167	14.817		4.76667	2.94168											4.77917	7.83163
5.24583	14.842		4.76667	2.95068											4.79583	7.84558
5.24583	14.866		4.7625	2.95969											4.79583	7.85958
5.25833	14.892		4.75417	2.97272											4.7875	7.87661
5.25417	14.918		4.74583	2.98975											4.76667	7.90168
5.2625	14.942		4.74167	3.00476											4.75	7.92773
5.25833	14.971		4.73333	3.02179											4.74167	7.94976
5.25417	14.992		4.725	3.03782											4.74583	7.96275
5.25417	15.015		4.72083	3.04883											4.75	7.97373
5.25833	15.035		4.725	3.05682											4.7625	7.98269
5.2625	15.058		4.72917	3.06381											4.77083	7.99266
5.27083	15.081		4.725	3.06982											4.78333	8.00162
5.2875	15.1099		4.73333	3.07479											4.79583	8.01158
5.29583	15.1469		4.7375	3.07978											4.79167	8.02359
5.28333	15.1869		4.7375	3.08578											4.78333	8.03162
5.25417	15.206		4.74167	3.09076											4.78333	8.03762
5.29583	15.2229		4.74583	3.09575											4.81667	8.05251
5.30833	15.2738		4.74583	3.10175											4.775	8.09465
5.3125	15.3188		4.74583	3.10775											4.76667	8.12468
5.30833	15.3668		4.74167	3.11476											4.77083	8.14166
5.30833	15.4048		4.74583	3.12175											4.775	8.15565
5.30833	15.4438		4.74583	3.12975											4.775	8.16465
5.30833	15.4778		4.74167	3.14276											4.78333	8.17262
5.3	15.5089		4.73333	3.15679											4.78333	8.18362
5.30417	15.5378		4.72917	3.17181											4.78333	8.19662
5.31667	15.5688		4.72083	3.18783											4.76667	8.21868
5.3125	15.6058		4.71667	3.20085											4.75833	8.24471
5.30417	15.6328		4.71667	3.21185											4.75	8.26673
5.29583	15.6569		4.7125	3.22086											4.74167	8.28476
5.29583	15.6759		4.7125	3.22886											4.75	8.29373
5.3	15.6939		4.72917	3.23681											4.76667	8.30568
5.3125	15.7198		4.73333	3.24679											4.77917	8.31763
5.32083	15.7428		4.7375	3.25578											4.79167	8.33159
5.325	15.7728		4.74167	3.26376											4.78333	8.34862
5.33333	15.8027		4.75	3.27273											4.7625	8.36869
5.33333	15.8387		4.75	3.28073											4.7625	8.39269
5.33333	15.8737		4.75	3.28873											4.7625	8.41769
5.32917	15.9018		4.75417	3.29372											4.75417	8.43672
5.33333	15.9287		4.75833	3.30171											4.75833	8.45071
5.35	15.9597		4.7625	3.31069											4.7625	8.45969
5.37083	16.0006		4.7625	3.31869											4.775	8.46665
5.3625	16.0466		4.75833	3.32871											4.775	8.47765
5.38333	16.0936		4.75417	3.33972											4.77917	8.48763
5.375	16.1456		4.75	3.34973											4.75833	8.50671
5.36667	16.1986		4.74583	3.36175											4.72917	8.53481
5.36667	16.2376		4.73333	3.37179											4.71667	8.54985
5.37083	16.2756		4.73333	3.38279											4.71667	8.55785
5.35833	16.3147		4.73333	3.39279											4.72917	8.56481
5.325	16.3368		4.73333	3.40379											4.72917	8.57481
5.4125	16.3755		4.74167	3.41476											4.73333	8.58079
5.41667	16.4725		4.74583	3.42575											4.73333	8.58779
5.41667	16.5494		4.75	3.43673											4.74167	8.59376
5.4125	16.6235		4.75417	3.44772											4.74167	8.59976
5.4125	16.6945		4.75417	3.45572											4.75	8.60373
5.40833	16.7465		4.7625	3.46369											4.75833	8.60771
5.40417	16.7885		4.77083	3.47266											4.7625	8.61269
5.42083	16.8354		4.77083	3.47966											4.76667	8.61968
5.44167	16.8984		4.775	3.48665											4.77083	8.62666
5.4	16.9375		4.78333	3.49362											4.77083	8.63266
5.41667	16.9745		4.775	3.50265											4.76667	8.63968
5.42917	17.0184		4.78333	3.50762											4.76667	8.64468
5.43333	17.0594		4.79583	3.52058											4.775	8.65165
5.42917	17.1024		4.79167	3.54259											4.77917	8.66363
5.42083	17.1394		4.775	3.57565											4.75	8.68273
5.42917	17.1724		4.76667	3.60068											4.72917	8.70381
5.42917	17.2074		4.76667	3.61668											4.72083	8.71783
5.45417	17.2533		4.76667	3.62768											4.72917	8.72781
5.43333	17.2974		4.77083	3.63566											4.72917	8.73881
5.40417	17.3175		4.77917	3.64463											4.73333	8.74879
5.40417	17.3315		4.79583	3.65358											4.74583	8.75675
5.44583	17.3634		4.80833	3.66853											4.75417	8.76472
5.45	17.3983		4.8125	3.68252											4.7625	8.77369
5.44583	17.4304		4.80833	3.70653											4.7625	8.78169
5.44583	17.4604		4.77917	3.74963											4.775	8.78965
5.44167	17.4844		4.75417	3.77872											4.76667	8.80068
5.45	17.5133		4.74583	3.78875											4.75	8.81173
5.45	17.5433		4.79167	3.79759											4.76667	8.82068
5.45417	17.5683		4.80833	3.81453											4.7625	8.84669
5.45	17.5973		4.82917	3.84046											4.75833	8.86771
5.46667	17.6283		4.81667	3.87551											4.7625	8.88769
5.46667	17.6603		4.79583	3.92458											4.7625	8.90369
5.4625	17.6923		4.79167	3.96059											4.775	8.91565
5.46667	17.7203		4.79167	3.98159											4.77917	8.92963
5.47083	17.7533		4.79583	3.99558											4.77917	8.94263
5.49167	17.7932		4.79583	4.01158											4.78333	8.95862
5.49167	17.8412		4.78333	4.04162											4.76667	8.99268
5.5	17.8852		4.7625	4.07769											4.7625	9.01569
5.50417	17.9322		4.75417	4.10172											4.75	9.02973
5.50833	17.9841		4.75417	4.11372											4.75833	9.03871
5.5125	18.0351		4.7625	4.12169											4.7625	9.05169
5.5125	18.0881		4.77083	4.13066											4.77083	9.06266
5.50833	18.1411		4.77917	4.14063											4.775	9.07165
5.50833	18.1821		4.79167	4.15159											4.7875	9.07961
5.49583	18.2162		4.79583	4.16458											4.79167	9.08959
5.5125	18.2531		4.7875	4.17961											4.79167	9.10259
5.5125	18.2951		4.78333	4.19762											4.775	9.13065
5.48333	18.3222		4.775	4.21765											4.75833	9.15971
5.4625	18.3373		4.77083	4.23266											4.75833	9.18271
5.51667	18.3591		4.7625	4.24469											4.75833	9.20071
5.52917	18.3961		4.775	4.25465											4.7625	9.21469
5.5125	18.4301		4.77917	4.27163											4.76667	9.22568
5.52083	18.4631		4.77917	4.28463											4.775	9.23465
5.51667	18.4981		4.78333	4.29562											4.7625	9.24469
5.5125	18.5251		4.78333	4.30662											4.75417	9.25172
5.51667	18.5511		4.78333	4.31562											4.7875	9.25961
5.52083	18.5801		4.78333	4.32462											4.77917	9.29063
5.52917	18.6111		4.77917	4.33663											4.77083	9.32466
5.5375	18.646		4.76667	4.35368											4.775	9.34765
5.5375	18.683		4.7625	4.36969											4.7875	9.37161
5.54583	18.728		4.76667	4.38468											4.79167	9.38959
5.54167	18.77		4.76667	4.39768											4.81667	9.40851
5.54583	18.806		4.76667	4.41168											4.79167	9.43259
5.54583	18.841		4.775	4.42565											4.75833	9.4657
5.55833	18.879		4.77083	4.43766											4.77917	9.49263
5.55417	18.925		4.77917	4.44863											4.77083	9.52666
5.55417	18.969		4.7875	4.45861											4.775	9.54565
5.55417	19.009		4.79167	4.46859											4.77917	9.55763
5.5625	19.05		4.79167	4.47959											4.78333	9.56962
5.575	19.0939		4.7875	4.49361											4.775	9.59365
5.57083	19.1399		4.78333	4.51662											4.75	9.62673
5.575	19.1809		4.75417	4.53772											4.77917	9.64863
5.56667	19.2199		4.74167	4.54976											4.79167	9.67959
5.575	19.2559		4.7625	4.55769											4.8	9.70356
5.55	19.291		4.77917	4.57963											4.79583	9.72758
5.52917	19.3071		4.78333	4.59862											4.7625	9.75769
5.54583	19.319		4.78333	4.61162											4.74167	9.78276
5.58333	19.3509		4.79167	4.62059											4.75417	9.80072
5.59167	19.3959		4.80417	4.63355											4.75417	9.82072
5.59583	19.4378		4.80833	4.65053											4.7625	9.83569
5.57917	19.4749		4.7875	4.68261											4.77083	9.84766
5.59583	19.5178		4.775	4.71165											4.79167	9.86159
5.5875	19.5519		4.76667	4.72868											4.79167	9.88059
5.5875	19.5849		4.77083	4.74266											4.77917	9.92463
5.60417	19.6218		4.77917	4.75263											4.77917	9.97363
5.60833	19.6638		4.7875	4.76161											4.80833	10.0045
5.6	19.7048		4.79167	4.77159											4.80833	10.0525
5.60417	19.7368		4.79167	4.78359											4.74167	10.1118
5.61667	19.7808		4.79583	4.79658											4.79167	10.1286
5.62917	19.8307		4.79167	4.81359											4.8125	10.1615
5.625	19.8867		4.775	4.83365											4.80833	10.1975
5.6125	19.9278		4.77917	4.85463											4.75417	10.2557
5.61667	19.9638		4.77917	4.87763											4.75417	10.2867
5.60833	20.0008		4.77917	4.89963											4.76667	10.2987
5.60417	20.0288		4.7875	4.91561											4.79167	10.3136
5.6125	20.0558		4.79583	4.93158											4.8	10.3316
5.60833	20.0848		4.80417	4.94555											4.7875	10.3536
5.61667	20.1108		4.8	4.96456											4.77083	10.4047
5.65	20.1507		4.78333	4.99862											4.75	10.4317
5.64583	20.2047		4.775	5.02765											4.75833	10.4447
5.64167	20.2457		4.77917	5.04763											4.7625	10.4557
5.64583	20.2877		4.77917	5.06363											4.77083	10.4627
5.625	20.3247		4.77917	5.07563											4.775	10.4706
5.59583	20.3458		4.78333	5.08462											4.77917	10.4816
5.57917	20.3579		4.79167	5.09259											4.775	10.4956
5.6375	20.3847		4.8	5.10556											4.75	10.5187
5.64583	20.4147		4.80417	5.11955											4.7125	10.5479
5.6375	20.4457		4.8	5.14056											4.7375	10.5608
5.62917	20.4727		4.7875	5.16861											4.75833	10.5777
5.64167	20.5007		4.77917	5.19463											4.775	10.5916
5.64167	20.5307		4.775	5.21265											4.79167	10.6066
5.64167	20.5587		4.77917	5.22963											4.80417	10.6215
5.64583	20.5847		4.7875	5.24261											4.80833	10.6355
5.65	20.6087		4.79583	5.25358											4.80417	10.6495
5.65833	20.6366		4.80833	5.26553											4.80417	10.6675
5.6625	20.6686		4.80417	5.28455											4.79583	10.7006
5.675	20.7056		4.79583	5.30858											4.78333	10.7326
5.69167	20.7555		4.77083	5.34266											4.7875	10.7496
5.67917	20.8036		4.7625	5.36569											4.79583	10.7636
5.67083	20.8416		4.77083	5.38366											4.8	10.7756
5.6625	20.8736		4.775	5.39565											4.80833	10.7875
5.67917	20.9056		4.78333	5.40562											4.8125	10.7975
5.675	20.9386		4.78333	5.41762											4.82083	10.8045
5.67083	20.9666		4.79167	5.42659											4.825	10.8135
5.66667	20.9936		4.79167	5.44159											4.84583	10.8244
5.675	21.0186		4.79167	5.46259											4.85	10.8424
5.68333	21.0465		4.77083	5.50066											4.85833	10.8584
5.68333	21.0805		4.77083	5.53166											4.86667	10.8763
5.6875	21.1095		4.7875	5.55461											4.86667	10.8943
5.69167	21.1395		4.77917	5.56963											4.87083	10.9103
5.67917	21.1676		4.77083	5.57866											4.87083	10.9243
5.70417	21.1995		4.77917	5.58463											4.88333	10.9373
5.70833	21.2515		4.80417	5.59955											4.8875	10.9563
5.70833	21.2945		4.7875	5.62761											4.88333	10.9733
5.67083	21.3226		4.77083	5.66066											4.87917	10.9873
5.65833	21.3366		4.775	5.68765											4.88333	11.0063
5.69583	21.3835		4.77917	5.71063											4.86667	11.0303
5.7	21.4195		4.7875	5.72361											4.85	11.0434
5.70417	21.4545		4.8	5.73956											4.88333	11.0513
5.7	21.4835		4.79167	5.75659											4.9	11.0732
5.7	21.5135		4.78333	5.77362											4.90417	11.0992
5.7125	21.5424		4.775	5.79865											4.89583	11.1222
5.71667	21.5764		4.76667	5.82068											4.9	11.1412
5.71667	21.6144		4.76667	5.84068											4.89167	11.1582
5.7125	21.6474		4.76667	5.85468											4.89583	11.1762
5.71667	21.6774		4.775	5.86665											4.89167	11.1942
5.725	21.7104		4.775	5.87665											4.89167	11.2092
5.7375	21.7534		4.78333	5.88362											4.89167	11.2252
5.75	21.8033		4.78333	5.89562											4.89167	11.2422
5.75417	21.8593		4.78333	5.90862											4.88333	11.2543
5.75	21.9143		4.78333	5.92462											4.8875	11.2663
5.75	21.9693		4.77083	5.94866											4.89167	11.2812
5.74583	22.0133		4.7625	5.97669											4.89167	11.2992
5.73333	22.0504		4.7625	5.99569											4.8875	11.3173
5.74167	22.0813		4.75833	6.01071											4.89167	11.3402
5.74167	22.1193		4.77083	6.02566											4.8875	11.3623
5.70833	22.1435		4.78333	6.04162											4.8875	11.3833
5.72083	22.1584		4.7875	6.06061											4.8875	11.4023
5.75417	22.1913		4.775	6.08565											4.89167	11.4162
5.76667	22.2403		4.77917	6.12063											4.89583	11.4322
5.76667	22.2933		4.77917	6.14963											4.9	11.4502
5.76667	22.3413		4.78333	6.17362											4.90417	11.4682
5.775	22.3932		4.77917	6.19363											4.90833	11.4852
5.76667	22.4463		4.79167	6.20859											4.9125	11.5032
5.77917	22.4932		4.79167	6.22959											4.91667	11.5222
5.78333	22.5512		4.77917	6.25663											4.92083	11.5421
5.8	22.6241		4.77917	6.30163											4.9375	11.5711
5.79167	22.6962		4.775	6.32865											4.93333	11.5951
5.79167	22.7512		4.7875	6.34461											4.92917	11.6161
5.7875	22.8082		4.8125	6.36752											4.92917	11.6351
5.8	22.8591		4.80833	6.40053											4.92917	11.6561
5.82083	22.9381		4.7875	6.44161											4.9125	11.6742
5.80833	23.0041		4.77083	6.47466											4.9	11.6842
5.79583	23.0592		4.75417	6.49172											4.92917	11.6921
5.8	23.1041		4.75	6.49773											4.9625	11.721
5.7875	23.1502		4.78333	6.50662											4.96667	11.76
5.75417	23.1743		4.83333	6.52745											4.96667	11.795
5.80417	23.2051		4.79167	6.56059											4.95417	11.826
5.81667	23.2531		4.77917	6.60163											4.95417	11.853
5.81667	23.3091		4.77083	6.63966											4.95	11.877
5.8125	23.3551		4.77083	6.65666											4.95417	11.9
5.80833	23.3931		4.77083	6.67066											4.95417	11.929
5.80417	23.4341		4.77917	6.68263											4.95417	11.951
5.82083	23.4771		4.7875	6.70661											4.95417	11.972
5.82917	23.535		4.75833	6.74471											4.9625	11.995
5.825	23.5831		4.77083	6.76866											4.9625	12.018
5.8375	23.629		4.7625	6.79269											4.95417	12.039
5.8375	23.68		4.775	6.81065											4.94167	12.0531
5.8625	23.7429		4.79167	6.83059											4.92917	12.0661
5.85833	23.8259		4.80417	6.85555											4.91667	12.0742
5.85417	23.896		4.78333	6.90162											4.90833	12.0802
5.8375	23.947		4.77083	6.93466											4.9	12.0872
5.84583	23.991		4.775	6.95865											4.89167	12.0912
5.84167	24.029		4.78333	6.97962											4.8875	12.0953
5.85	24.073		4.8	7.00156											4.88333	12.0983
5.86667	24.1319		4.7875	7.04061											4.87917	12.1023
5.8875	24.2138		4.77083	7.08766											4.875	12.1043
5.8375	24.267		4.79167	7.12059											4.87083	12.1073
5.89167	24.3098		4.81667	7.14751											4.86667	12.1103
5.91667	24.4707		4.82083	7.18749											4.8625	12.1123
5.89583	24.5868		4.79583	7.26058											4.85833	12.1154
5.87917	24.6589		4.8	7.29356											4.85833	12.1164
5.86667	24.7119		4.80833	7.31653											4.85417	12.1184
5.8625	24.7529		4.80833	7.34453											4.85	12.1204
5.87083	24.7909		4.7875	7.39161											4.82917	12.1255
5.87917	24.8369		4.7875	7.42761											4.81667	12.1295
5.8875	24.8818		4.79167	7.45459											4.84583	12.1234
5.89583	24.9268		4.79583	7.47458											4.93333	12.1121
5.91667	24.9907		4.80417	7.49855											4.95833	12.128
5.92917	25.0687		4.76667	7.53068											4.98333	12.1459
5.91667	25.1427		4.74167	7.55376											4.99583	12.1769
5.925	25.2127		4.775	7.58565											5	12.2069
5.86667	25.2539		4.79583	7.61458											4.99167	12.2359
5.84583	25.27		4.79583	7.63958											4.98333	12.2589
5.90833	25.3048		4.8	7.65856											4.97917	12.2819
5.92083	25.3567		4.7875	7.69361											4.975	12.304
5.925	25.4047		4.7625	7.73169											4.97083	12.326
5.91667	25.4507		4.775	7.75165											4.95	12.342
5.9125	25.4918		4.7875	7.77161											4.975	12.356
5.93333	25.5357		4.79583	7.78658											4.975	12.376
5.94167	25.5967		4.80833	7.80153											4.98333	12.3949
5.93333	25.6587		4.80833	7.83353											4.97917	12.4149
5.9375	25.7137		4.775	7.89565											4.97917	12.4379
5.94583	25.7726		4.78333	7.92962											5.0125	12.4598
5.95417	25.8296		4.80417	7.99755											5.02917	12.5068
5.95	25.8876		4.7875	8.06561											5.03333	12.5508
5.95417	25.9486		4.8	8.09956											5.02917	12.5998
5.9625	26.0176		4.78333	8.15262											5.00833	12.6348
5.9625	26.0856		4.78333	8.20862											5.0125	12.6618
5.96667	26.1566		4.82917	8.23546											5.00417	12.6909
5.95833	26.2266		4.83333	8.27845											4.99167	12.7179
5.94167	26.2817		4.76667	8.34168											4.9875	12.7389
5.90833	26.3068		4.75833	8.37171											4.98333	12.7619
5.92917	26.3297		4.775	8.38665											4.97083	12.784
5.9625	26.3786		4.79167	8.40059											4.95	12.804
5.96667	26.4246		4.79583	8.41158											4.93333	12.8261
5.975	26.4765		4.77917	8.42263											4.92917	12.8501
5.97917	26.5365		4.80833	8.43453											4.89167	12.8992
5.975	26.5915		4.80833	8.46153											0.583333	16.369
5.97083	26.6466		4.79167	8.52059											0.591667	16.442
5.95833	26.6856		4.79583	8.55158											0.516667	16.6262
5.95417	26.7226		4.8125	8.57052											0.504167	16.6793
5.95833	26.7626		4.83333	8.59245											0.495833	16.7493
5.98333	26.8025		4.79167	8.64659											0.475	16.8314
5.9875	26.8525		4.79167	8.69759											0.45	16.9185
5.9875	26.9045		4.79167	8.72559											0.441667	16.9665
5.99583	26.9585		4.80833	8.75353											0.441667	16.9995
6	27.0205		4.78333	8.80662											0.441667	17.0305
6.00833	27.0824		4.8	8.84156											0.433333	17.0615
6.0125	27.1524		4.80417	8.86055											0.425	17.1025
6.025	27.2254		4.825	8.87948											0.420833	17.1406
5.97917	27.2835		4.8	8.94256											0.404167	17.1826
5.94583	27.3086		4.8	8.99656											0.370833	17.3707
5.99583	27.3395		4.79583	9.03858											0.345833	17.4798
6.07083	27.4102		4.79583	9.07358											0.341667	17.5058
6.02083	27.4864		4.77917	9.11563											0.345833	17.5638
5.9875	27.5245		4.78333	9.15162											0.308333	17.8999
5.98333	27.5545		4.82083	9.17849											0.291667	18.213
6	27.5895		4.83333	9.21845											0.270833	18.5351
6.0125	27.6364		4.80417	9.25755											0.233333	18.9492
6.00833	27.6824		4.76667	9.30968											0.2	19.4353
6.00833	27.7174		4.77917	9.33563											0.1875	19.6634
5.99167	27.7455		4.79583	9.35758											0.1875	19.8914
6	27.7795		4.79583	9.38358											0.183333	20.1464
6.00833	27.8134		4.75417	9.42472											0.183333	20.3824
6.02083	27.8554		4.7625	9.45769											0.183333	20.5554
6.04167	27.9123		4.77083	9.48466											0.1875	20.6944
6.03333	27.9653		4.7875	9.50161											0.1875	20.8614
6.04583	28.0223		4.825	9.52148											0.183333	20.9994
6.04583	28.0793		4.80833	9.57553											0.1875	21.2574
6.04583	28.1363		4.8125	9.62952											0.191667	21.5433
6.05417	28.1973		4.78333	9.66362											0.195833	21.7513
6.05417	28.2593		4.75	9.68773											0.191667	21.9173
6.0625	28.3212		4.77917	9.72963											0.1875	22.1964
6.02083	28.3724		4.80833	9.76453											0.183333	22.3244
5.99583	28.3935		4.8125	9.78652											0.179167	22.4444
6.05	28.4343		4.82083	9.80649											0.179167	22.5944
6.06667	28.4882		4.82917	9.83446											0.179167	22.7034
6.04583	28.5383		4.80833	9.86353											0.175	22.8344
6.04167	28.5743		4.79583	9.89358											0.175	22.9284
6.04167	28.6073		4.83333	9.90945											0.175	23.0424
6.05417	28.6473		4.84167	9.92942											0.166667	23.1604
6.06667	28.7012		4.85833	9.95036											0.183333	23.4094
6.05833	28.7513		4.87083	9.96932											0.179167	23.7064
6.075	28.8042		4.875	9.98731											0.183333	23.9304
6.0625	28.8612		4.87917	10.0063											0.183333	24.1904
6.0625	28.9052		4.88333	10.0243											0.183333	24.4794
6.05833	28.9493		4.88333	10.0443											0.183333	24.7174
6.04167	28.9823		4.8875	10.0663											0.1875	24.9224
6.04167	29.0093		4.87083	10.0843											0.1875	25.1884
6.0625	29.0422		4.88333	10.0993											0.191667	25.4373
6.06667	29.0812		4.89583	10.1172											0.2	25.6783
6.07083	29.1202		4.90833	10.1432											0.195833	25.9173
6.05833	29.1543		4.91667	10.1752											0.195833	26.1123
6.05	29.1803		4.92917	10.2091											0.2	26.2813
6.05833	29.2063		4.9375	10.2521											0.2	26.4363
6.0625	29.2322		4.92917	10.2901											0.204167	26.6633
6.06667	29.2642		4.94167	10.3341											0.2	26.9123
6.0625	29.2912		4.95	10.378											0.1875	27.0344
6.0625	29.3172		4.93333	10.4131											0.208333	27.3813
6.07083	29.3462		4.9375	10.4421											0.2	27.9033
6.07083	29.3792		4.94167	10.4741											0.2	28.3133
6.04167	29.3983		4.94583	10.5041											0.191667	28.8343
6.09167	29.4031		4.94583	10.5311											0.1875	29.2904
6.14167	29.453		4.93333	10.5571											0.191667	29.5933
6.1125	29.5051		4.95833	10.579											0.2	29.9063
6.1125	29.5381		4.9875	10.6259											0.225	30.5272
6.10833	29.5731		4.94583	10.6701											0.229167	30.8412
6.10417	29.6021		4.95417	10.691											0.241667	31.0512
6.10833	29.6351		4.9625	10.722											0.245833	31.2372
6.10833	29.6631		4.96667	10.754											0.254167	31.4421
6.10417	29.6901		4.9625	10.782											0.258333	31.6051
6.1125	29.7151		4.95417	10.807											0.266667	31.7771
6.11667	29.7441		4.95	10.825											0.270833	31.9321
6.13333	29.782		4.95833	10.843											0.275	32.1211
6.12917	29.82		4.9625	10.864											0.283333	32.303
6.12083	29.853		4.9625	10.887											0.283333	32.487
6.11667	29.8821		4.96667	10.907											0.291667	32.706
6.11667	29.9051		4.9625	10.928											0.291667	32.887
6.13333	29.936		4.9625	10.946											0.295833	33.073
6.1375	29.966		4.95833	10.965											0.295833	33.264
6.10417	29.9981		4.9625	10.981											0.291667	33.498
6.075	30.0142		4.9625	10.997											0.291667	33.716
6.08333	30.0242		4.9625	11.013											0.283333	33.828
6.125	30.038		4.9625	11.029											0.283333	33.926
6.14167	30.068		4.95833	11.043											0.270833	34.0931
6.125	30.096		4.97083	11.058											0.25	34.1131
6.11667	30.1161		4.97083	11.075											0.25	34.1181
6.11667	30.1341		4.99167	11.0919
6.11667	30.1541		5	11.1249
6.11667	30.1701		4.99167	11.1519
6.1125	30.1841		4.99167	11.1749
6.1125	30.1981		5	11.2009
6.11667	30.2121		4.99583	11.2259
6.125	30.227		4.99167	11.2459
6.14167	30.244		4.99583	11.2679
6.14167	30.266		5	11.2909
6.14583	30.288		5	11.3149
6.15417	30.3029		5.00833	11.3398
6.20417	30.2928		4.99583	11.3649
6.19583	30.2948		4.97083	11.379
6.19583	30.2948		4.95833	11.389
6.175	30.2999		4.99583	11.3989
6.125	30.312		5.00833	11.4219
6.1375	30.31		5.01667	11.4508
6.16667	30.3029		5.02083	11.4738
6.17917	30.2998		5.01667	11.5008
6.17917	30.2998		5.02083	11.5258
6.16667	30.3029		5.02083	11.5498
6.1625	30.3029		5	11.5679
6.14167	30.309		5.02917	11.5848
6.14583	30.307		5.0375	11.6117
6.11667	30.3151		5.04167	11.6437
6.1	30.3191		5.04167	11.6737
6.0875	30.3232		5.03333	11.6978
6.075	30.3252		5.0375	11.7207
6.06667	30.3282		5.03333	11.7438
6.05833	30.3293		5.04167	11.7637
6.05417	30.3303		5.05833	11.7917
6.04583	30.3323		5.05417	11.8187
6.04167	30.3333		5.0625	11.8497
6.0375	30.3343		5.0625	11.8807
6.03333	30.3353		5.07083	11.9086
6.02917	30.3364		5.05833	11.9357
6.025	30.3384		5.05417	11.9577
6.02083	30.3384		5.05833	11.9797
6.01667	30.3394		5.05833	11.9997
6.01667	30.3394		5.05417	12.0167
6.0125	30.3404		5.05	12.0357
6.00833	30.3414		5.03333	12.0488
6.00417	30.3424		5.05	12.0547
6.00417	30.3424		5.10417	12.0915
6	30.3435		5.125	12.1554
6	30.3435		5.10833	12.2145
5.99583	30.3445		5.09583	12.2515
5.99583	30.3445		5.1	12.2885
5.99167	30.3465		5.09167	12.3196
5.9625	30.3536		5.1	12.3445
5.95	30.3586		5.0875	12.3686
6.00833	30.3584		5.10417	12.3895
6.10417	30.3691		5.1125	12.4235
6.14167	30.385		5.1125	12.4535
6.17083	30.4109		5.10833	12.4775
6.16667	30.4349		5.10833	12.5015
6.175	30.4559		5.1375	12.5344
6.19583	30.4938		5.12917	12.5714
6.1875	30.5278		5.11667	12.6005
6.19583	30.5628		5.11667	12.6255
6.19167	30.5978		5.11667	12.6465
6.1875	30.6278		5.11667	12.6675
6.1875	30.6588		5.1125	12.6885
6.18333	30.6858		5.1125	12.7025
6.19583	30.7158		5.12083	12.7225
6.19167	30.7488		5.125	12.7424
6.2	30.7888		5.12083	12.7625
6.19583	30.8208		5.10833	12.7785
6.19583	30.8568		5.11667	12.7905
6.17917	30.8858		5.13333	12.8104
6.19167	30.9088		5.1375	12.8324
6.20833	30.9427		5.13333	12.8564
6.175	30.9709		5.12917	12.8754
6.15417	30.9869		5.15833	12.8983
6.2	31.0118		5.15833	12.9293
6.20417	31.0488		5.14583	12.9564
6.19583	31.0798		5.14583	12.9824
6.19583	31.1088		5.14167	13.0024
6.19583	31.1378		5.12083	13.0195
6.19167	31.1648		5.10833	13.0285
6.19167	31.1898		5.125	13.0364
6.1875	31.2158		5.1375	13.0524
6.1875	31.2398		5.14583	13.0714
6.1875	31.2628		5.18333	13.1003
6.19167	31.2868		5.18333	13.1453
6.19167	31.3088		5.17083	13.1773
6.19583	31.3338		5.1625	13.2033
6.20417	31.3578		5.15417	13.2234
6.20833	31.3907		5.1375	13.2374
6.20417	31.4368		5.15417	13.2513
6.19583	31.4748		5.16667	13.2693
6.19167	31.5018		5.1875	13.2952
6.19583	31.5268		5.19583	13.3252
6.2	31.5538		5.2	13.3612
6.19167	31.5768		5.1875	13.3912
6.1875	31.5968		5.19167	13.4182
6.19167	31.6188		5.1875	13.4452
6.20417	31.6418		5.19583	13.4722
6.2125	31.6707		5.19583	13.4992
6.21667	31.7007		5.19583	13.5292
6.22083	31.7337		5.19167	13.5502
6.27083	31.8085		5.19583	13.5722
6.22917	31.8817		5.20833	13.6002
6.19167	31.9088		5.2125	13.6302
6.24583	31.9426		5.20833	13.6612
6.2625	32.0156		5.2125	13.6862
6.25	32.0746		5.22083	13.7171
6.25	32.1286		5.2125	13.7442
6.24583	32.1866		5.21667	13.7691
6.23333	32.2307		5.22917	13.7951
6.225	32.2677		5.2	13.8182
6.22917	32.3047		5.18333	13.8313
6.22917	32.3397		5.25417	13.859
6.2375	32.3686		5.25	13.907
6.2625	32.4306		5.25	13.947
6.25833	32.4886		5.25417	13.987
6.25417	32.5416		5.25833	14.031
6.275	32.6075		5.25	14.069
6.275	32.6755		5.24583	14.102
6.27917	32.7575		5.2375	14.1271
6.26667	32.8285		5.24167	14.1501
6.2625	32.8886		5.24167	14.1761
6.2625	32.9426		5.24167	14.1981
6.24583	32.9936		5.24583	14.22
6.2125	33.0187		5.25417	14.247
6.21667	33.0357		5.25	14.267
6.25417	33.0706		5.24583	14.286
6.275	33.1375		5.23333	14.3051
6.29583	33.2194		5.22083	14.3161
6.275	33.2915		5.24167	14.3271
6.28333	33.3525		5.25	14.344
6.2875	33.4145		5.25417	14.364
6.27917	33.4745		5.25833	14.382
6.2875	33.5375		5.26667	14.403
6.2875	33.5965		5.2625	14.424
6.26667	33.6495		5.27083	14.443
6.275	33.6945		5.26667	14.467
6.26667	33.7395		5.2625	14.486
6.24167	33.7756		5.26667	14.507
6.24583	33.7966		5.2625	14.524
6.26667	33.8295		5.27083	14.542
6.27083	33.8705		5.275	14.5629
6.26667	33.9065		5.26667	14.581
6.27917	33.9485		5.27083	14.5979
6.27917	33.9935		5.27917	14.6169
6.28333	34.0345		5.2875	14.6389
6.275	34.0715		5.28333	14.6609
6.29167	34.1175		5.375	14.6976
6.275	34.1585		5.33333	14.7887
6.24583	34.1856		5.32083	14.8468
6.27083	34.2125		5.31667	14.8848
6.3	34.2544		5.32917	14.9318
6.29583	34.3054		5.325	14.9738
6.3125	34.3614		5.325	15.0138
6.30833	34.4264		5.32083	15.0498
6.30417	34.4754		5.31667	15.0828
6.3125	34.5324		5.33333	15.1167
6.30833	34.5974		5.31667	15.1468
6.31667	34.6604		5.29167	15.1689
6.3125	34.7184		5.275	15.1829
6.32917	34.7793		5.30833	15.1958
6.33333	34.8603		5.33333	15.2227
6.3125	34.9254		5.30833	15.2488
6.30833	34.9804		5.29167	15.2629
6.2875	35.0215		5.27917	15.2719
6.2875	35.0535		5.26667	15.28
6.275	35.0825		5.25833	15.287
6.25	35.0996		5.25417	15.29
6.23333	35.1127		5.24583	15.294
6.21667	35.1207		5.24167	15.2971
6.2	35.1268		5.2375	15.3001
6.19167	35.1308		5.23333	15.3021
6.27917	35.1445		5.22917	15.3051
6.34583	35.2153		5.225	15.3081
6.35417	35.3102		5.22083	15.3101
6.35833	35.4032		5.22083	15.3111
6.30417	35.4664		5.21667	15.3131
6.275	35.4925		5.2125	15.3152
6.34583	35.5473		5.2125	15.3172
6.3625	35.6512		5.20833	15.3192
6.35833	35.7382		5.15833	15.3313
6.3625	35.8322		5.15833	15.3313
6.34167	35.9243		5.14167	15.3374
6.34167	35.9973		5.14167	15.3374
6.34167	36.0633		5.1625	15.3353
6.35	36.1433		5.17917	15.3333
6.34167	36.2053		5.19167	15.3312
6.35833	36.2752		5.2	15.3322
6.35	36.3463		5.20833	15.3322
6.35417	36.4122		5.21667	15.3341
6.35	36.4723		5.225	15.3371
6.3625	36.5402		5.23333	15.3381
6.36667	36.6162		5.24167	15.3401
6.325	36.6723		5.25417	15.342
6.35417	36.7112		5.2625	15.344
6.375	36.8042		5.275	15.3469
6.3625	36.8732		5.27917	15.3499
6.3875	36.9501		5.29583	15.3569
6.3875	37.0461		5.3	15.3629
6.39583	37.1471		5.30833	15.3678
6.3875	37.2471		5.31667	15.3758
6.4	37.3651		5.32083	15.3828
6.37083	37.4592		5.31667	15.3918
6.375	37.5302		5.3375	15.4027
6.375	37.6092		5.3375	15.4147
6.3875	37.6761		5.34583	15.4277
6.375	37.7582		5.35	15.4427
6.32917	37.7933		5.34583	15.4567
6.41667	37.884		5.35	15.4707
6.4	37.9981		5.35	15.4867
6.38333	38.0741		5.35417	15.5007
6.37917	38.1322		5.35417	15.5177
6.40833	38.2111		5.35	15.5337
6.37083	38.2842		5.34583	15.5487
6.39167	38.3601		5.34583	15.5617
6.39583	38.4311		5.34583	15.5757
6.39167	38.5021		5.35417	15.5877
6.40417	38.5831		5.35833	15.6027
6.39583	38.6571		5.35833	15.6207
6.40833	38.7381		5.3625	15.6366
6.42083	38.833		5.36667	15.6526
6.38333	38.9071		5.35833	15.6697
6.39583	38.9431		5.36667	15.6846
6.42917	39.043		5.3625	15.6996
6.41667	39.14		5.35417	15.7137
6.4125	39.217		5.35	15.7257
6.4125	39.293		5.35	15.7387
6.4125	39.365		5.34583	15.7487
6.40833	39.4261		5.34167	15.7577
6.40833	39.4871		5.3375	15.7657
6.4125	39.538		5.34583	15.7747
6.41667	39.6		5.34583	15.7847
6.43333	39.674		5.35	15.7927
6.4375	39.759		5.3625	15.8026
6.44583	39.8539		5.36667	15.8146
6.44167	39.9599		5.3625	15.8276
6.37917	40.0082		5.375	15.8416
6.44583	40.0719		5.37917	15.8556
6.45833	40.1809		5.3875	15.8726
6.45417	40.2959		5.3875	15.8896
6.4625	40.4139		5.3875	15.9086
6.45833	40.5499		5.39167	15.9275
6.47083	40.6918		5.39167	15.9475
6.46667	40.8379		5.39167	15.9665
6.46667	40.9639		5.3875	15.9836
6.4375	41.088		5.3875	16.0006
6.41667	41.137		5.37917	16.0156
6.48333	41.2648		5.38333	16.0286
6.47917	41.3978		5.37917	16.0426
6.475	41.5238		5.375	16.0546
6.47917	41.6458		5.375	16.0656
6.4875	41.7658		5.375	16.0776
6.48333	41.9088		5.37917	16.0876
6.475	42.0218		5.36667	16.0966
6.47083	42.1168		5.35417	16.1037
6.47917	42.2218		5.36667	16.1076
6.43333	42.298		5.39167	16.1205
6.4625	42.3499		5.40417	16.1355
6.49167	42.4488		5.41667	16.1575
6.4875	42.5448		5.4125	16.1815
6.49167	42.6368		5.40833	16.2015
6.49583	42.7568		5.40417	16.2185
6.49167	42.8528		5.40417	16.2345
6.48333	42.9318		5.40833	16.2515
6.49167	43.0168		5.40833	16.2695
6.4875	43.0948		5.40833	16.2855
6.50833	43.2017		5.40417	16.3035
6.5	43.3027		5.40417	16.3175
6.5125	43.4117		5.39167	16.3305
6.47083	43.5008		5.3875	16.3386
6.46667	43.5379		5.40833	16.3505
6.5	43.6147		5.42083	16.3684
6.50833	43.7037		5.4375	16.3934
6.5	43.7837		5.4375	16.4204
6.49583	43.8568		5.4375	16.4454
6.4875	43.9128		5.43333	16.4694
6.50417	43.9767		5.42917	16.4894
6.52083	44.0707		5.42083	16.5084
6.55	44.1946		5.40417	16.5225
6.55	44.3526		5.4	16.5315
6.54583	44.5206		5.42083	16.5444
6.48333	44.6238		5.44167	16.5634
6.55833	44.7135		5.44583	16.5894
6.54583	44.8316		5.45833	16.6143
6.54167	44.9056		5.45833	16.6473
6.52917	44.9866		5.45	16.6753
6.55833	45.0785		5.45	16.7013
6.5375	45.1666		5.44583	16.7254
6.52917	45.2256		5.43333	16.7454
6.51667	45.2657		5.41667	16.7585
6.50833	45.2947		5.44167	16.7734
6.53333	45.3236		5.4625	16.7993
6.55417	45.3736		5.4625	16.8283
6.5	45.4157		5.45833	16.8533
6.54167	45.4366		5.45417	16.8753
6.55417	45.4956		5.45417	16.8953
6.54167	45.5476		5.45833	16.9183
6.55	45.5856		5.4625	16.9393
6.55	45.6306		5.46667	16.9603
6.54167	45.6736		5.47083	16.9863
6.54583	45.7086		5.475	17.0143
6.5375	45.7456		5.475	17.0433
6.55	45.7826		5.47083	17.0683
6.55833	45.8275		5.46667	17.0923
6.55	45.8726		5.46667	17.1143
6.575	45.9175		5.46667	17.1353
6.52083	45.9657		5.47917	17.1622
6.56667	45.9895		5.47917	17.1882
6.575	46.0555		5.47083	17.2093
6.57917	46.1075		5.46667	17.2273
6.57917	46.1635		5.46667	17.2463
6.60833	46.2414		5.4875	17.2682
6.6	46.3444		5.49583	17.2992
6.59167	46.4334		5.49167	17.3272
6.59583	46.5194		5.48333	17.3522
6.5375	46.5856		5.47917	17.3732
6.55	46.6056		5.475	17.3913
6.60833	46.6724		5.475	17.4093
6.59583	46.7534		5.4875	17.4292
6.58333	46.8175		5.49583	17.4542
6.5625	46.8625		5.49583	17.4792
6.5625	46.8985		5.475	17.4983
6.57083	46.9345		5.45833	17.5103
6.6125	46.9744		5.47917	17.5242
6.62083	46.9733		5.47917	17.5412
6.59583	46.9794		5.47917	17.5542
6.52917	46.9956		5.475	17.5683
6.58333	46.9825		5.475	17.5813
6.6125	46.9754		5.47917	17.5942
6.59583	46.9794		5.475	17.6073
6.57917	46.9835		5.47083	17.6193
6.56667	46.9875		5.46667	17.6283
6.57083	46.9855		5.46667	17.6383
6.57917	46.9845		5.47083	17.6473
6.575	46.9855		5.48333	17.6612
6.60417	46.9784		5.49167	17.6722
6.60417	46.9784		5.50833	17.6911
6.59167	46.9814		5.51667	17.7121
6.5875	46.9824		5.52083	17.7361
6.60833	46.9774		5.52083	17.7591
6.6125	46.9764		5.51667	17.7841
6.60417	46.9784		5.5125	17.8041
6.55833	46.9895		5.50833	17.8231
6.59167	46.9814		5.5125	17.8421
6.61667	46.9743		5.51667	17.8601
6.25833	47.0726		5.52083	17.8811
6.25417	47.0736		5.53333	17.9051
6.25	47.0736		5.52917	17.9351
6.25	47.0746		5.50833	17.9521
6.28333	47.0695		5.51667	17.9661
6.3375	47.0703		5.52917	17.9891
6.375	47.0742		5.52917	18.0111
6.40417	47.0781		5.525	18.0321
6.425	47.08		5.52083	18.0491
6.45	47.0819		5.52083	18.0621
6.47917	47.0878		5.525	18.0791
6.5125	47.0927		5.52083	18.0951
6.52917	47.0996		5.52083	18.1121
6.55	47.1066		5.52917	18.1291
6.56667	47.1135		5.52917	18.1461
6.57917	47.1205		5.52917	18.1641
6.59167	47.1294		5.5125	18.1781
6.61667	47.1383		5.52083	18.1881
6.62917	47.1513		5.525	18.2011
6.6375	47.1643		5.525	18.2141
6.65	47.1822		5.525	18.2281
6.65417	47.2012		5.53333	18.2421
6.65833	47.2192		5.5375	18.259
6.6625	47.2382		5.54583	18.277
6.65833	47.2542		5.55833	18.299
6.66667	47.2732		5.5625	18.328
6.66667	47.2952		5.575	18.3599
6.675	47.3191		5.59167	18.4099
6.67917	47.3481		5.57917	18.4559
6.675	47.3781		5.57917	18.4919
6.67083	47.4042		5.55833	18.525
6.6875	47.4361		5.5375	18.542
6.6875	47.4741		5.54583	18.553
6.68333	47.5131		5.55833	18.572
6.67917	47.5481		5.56667	18.5909
6.68333	47.5891		5.575	18.6229
6.675	47.6321		5.56667	18.6479
6.67083	47.6682		5.57083	18.6719
6.67083	47.7062		5.56667	18.6929
6.67083	47.7482		5.575	18.7149
6.65833	47.7862		5.57083	18.7379
6.63333	47.8103		5.56667	18.7589
6.61667	47.8283		5.56667	18.7749
6.62917	47.8463		5.56667	18.7929
6.6625	47.8832		5.575	18.8139
6.675	47.9301		5.57083	18.8309
6.67083	47.9792		5.55417	18.849
6.65417	48.0182		5.54167	18.859
6.65	48.0532		5.55833	18.866
6.65833	48.0872		5.57917	18.8859
6.65417	48.1242		5.58333	18.9069
6.65417	48.1612		5.59167	18.9269
6.65	48.1992		5.57917	18.9439
6.65417	48.2382		5.58333	18.9649
6.65417	48.2772		5.5875	18.9839
6.65417	48.3132		5.59167	19.0029
6.64583	48.3472		5.59167	19.0259
6.65	48.3802		5.6	19.0468
6.64583	48.4132		5.6	19.0708
6.6375	48.4393		5.60417	19.0958
6.64167	48.4643		5.6	19.1218
6.64583	48.4912		5.6	19.1418
6.65833	48.5252		5.59167	19.1629
6.65833	48.5592		5.6	19.1818
6.65833	48.5952		5.60417	19.2028
6.65833	48.6332		5.60417	19.2258
6.64583	48.6632		5.60417	19.2508
6.65	48.6872		5.60833	19.2738
6.65417	48.7162		5.60833	19.2938
6.65417	48.7422		5.6125	19.3158
6.65	48.7672		5.6125	19.3388
6.65	48.7942		5.60833	19.3598
6.65	48.8192		5.61667	19.3828
6.65417	48.8482		5.625	19.4067
6.65833	48.8802		5.60417	19.4288
6.66667	48.9142		5.5875	19.4409
6.66667	48.9532		5.59167	19.4509
6.6625	48.9902		5.625	19.4697
6.64167	49.0213		5.6375	19.4977
6.62083	49.0423		5.63333	19.5277
6.6125	49.0564		5.625	19.5517
6.68333	49.0951		5.61667	19.5738
6.69167	49.1571		5.6125	19.5918
6.69583	49.2201		5.60833	19.6078
6.7125	49.302		5.61667	19.6228
6.7	49.3821		5.625	19.6407
6.675	49.4491		5.62917	19.6637
6.675	49.5091		5.625	19.6837
6.68333	49.5761		5.62917	19.7017
6.65833	49.6312		5.62917	19.7207
6.65417	49.6762		5.63333	19.7407
6.65	49.7182		5.63333	19.7617
6.65833	49.7622		5.62917	19.7817
6.65833	49.8092		5.60833	19.7958
6.65833	49.8512		5.59583	19.8058
6.65833	49.8972		5.60417	19.8128
6.6625	49.9452		5.62917	19.8277
6.65833	49.9912		5.65	19.8467
6.66667	50.0412		5.6625	19.8716
6.66667	50.1002		5.65	19.8987
6.67083	50.1552		5.65833	19.9296
6.62917	50.1933		5.65	19.9537
6.60417	50.2174		5.64583	19.9747
6.64167	50.2483		5.63333	19.9937
6.6625	50.2962		5.62083	20.0088
6.65833	50.3482		5.6625	20.0246
6.6625	50.3992		5.65417	20.0496
6.65417	50.4592		5.6625	20.0746
0.6375	56.0138		5.65833	20.0976
0.620833	56.0719		5.65833	20.1206
0.6125	56.1029		5.66667	20.1466
0.608333	56.1239		5.675	20.1746
0.608333	56.1399		5.67917	20.2046
0.604167	56.1549		5.68333	20.2385
0.604167	56.1669		5.65833	20.2656
0.6	56.1789		5.6375	20.2817
0.6	56.1889		5.64167	20.2917
0.595833	56.198		5.65833	20.3126
0.595833	56.206		5.67083	20.3346
0.595833	56.213		5.67083	20.3576
0.595833	56.219		5.67917	20.3846
0.595833	56.225		5.68333	20.4115
0.595833	56.23		5.68333	20.4415
0.595833	56.235		5.67917	20.4666
0.595833	56.24		5.67917	20.4906
0.616667	56.4279		5.67917	20.5136
0.6125	56.5499		5.67917	20.5346
0.616667	56.6869		5.67917	20.5556
0.608333	56.8779		5.675	20.5756
0.6125	57.0719		5.68333	20.5955
0.583333	57.136		5.6875	20.6185
0.575	57.148		5.68333	20.6415
0.575	57.154		5.68333	20.6635
0.608333	57.2269		5.6875	20.6865
0.608333	57.3589		5.70833	20.7145
0.6	57.5139		5.6875	20.7435
0.5875	57.69		5.66667	20.7596
0.575	57.808		5.68333	20.7755
0.575	58.059		5.7	20.7955
0.570833	58.403		5.69583	20.8235
0.5375	58.5052		5.70417	20.8495
0.579167	58.572		5.69583	20.8755
0.558333	59.2441		5.69583	20.8965
0.545833	59.7061		5.69167	20.9145
0.504167	59.8623		5.68333	20.9305
0.5375	60.0282		5.6875	20.9445
0.525	60.7662		5.7	20.9625
0.491667	61.1853		5.70833	20.9865
0.479167	61.2054		5.7	21.0085
0.491667	62.0913		5.69583	21.0275
0.458333	62.5474		5.7	21.0445
0.470833	62.5744		5.69583	21.0645
0.466667	63.1504		5.7	21.0815
0.470833	63.8094		5.7	21.1005
0.4375	63.8825		5.72083	21.1254
0.475	64.1344		5.72083	21.1564
0.454167	65.0354		5.70833	21.1815
0.425	65.1925		5.7125	21.2044
0.420833	65.2036		5.71667	21.2274
0.420833	65.2086		5.70417	21.2485
0.416667	65.2136		5.71667	21.2664
0.416667	65.2176		5.71667	21.2924
0.445833	65.3005		5.7125	21.3124
0.45	65.4315		5.70833	21.3365
0.445833	65.5875		5.70833	21.3535
0.425	65.6725		5.7	21.3705
0.416667	65.6796		5.69583	21.3845
0.445833	65.6895		5.7	21.4005
0.454167	65.8184		5.69583	21.4165
0.454167	65.9004		5.69583	21.4315
0.4625	65.9814		5.70417	21.4495
0.470833	66.0824		5.70417	21.4695
0.479167	66.2114		5.675	21.4856
0.4625	66.2934		5.65417	21.4946
0.454167	66.3004		5.66667	21.4986
0.479167	66.3124		5.69167	21.5145
0.491667	66.4023		1.30833	21.7895
0.5	66.4703		1.34167	21.7864
0.504167	66.5323		1.3625	21.7853
0.5125	66.5962		1.51667	21.7998
0.516667	66.6702		1.67917	21.8253
0.525	66.7662		1.73333	21.8341
0.5375	66.8792		1.76667	21.839
0.5125	66.9172		1.79583	21.8419
0.5	66.9243		1.82083	21.8458
0.545833	67.0071		1.85	21.8497
0.541667	67.1451		1.875	21.8526
0.545833	67.2191		1.8875	21.8565
0.558333	67.3191		1.90833	21.8585
0.5625	67.4471		1.925	21.8614
0.545833	67.5541		1.94583	21.8633
0.529167	67.5652		1.9625	21.8663
0.5625	67.5931		1.97917	21.8682
0.570833	67.726		2	21.8702
0.5625	67.8581		2.02083	21.8731
0.5625	67.9611		2.04583	21.876
0.558333	68.1061		2.07917	21.8799
0.516667	68.2212		2.09167	21.8838
0.5	68.2343		2.10833	21.8868
0.525	68.2552		2.12917	21.8887
0.520833	68.3502		2.14167	21.8907
0.508333	68.3513		2.1875	21.8975
0.495833	68.3553		2.19583	21.9035
0.4875	68.3563		2.24583	21.9093
0.479167	68.3594		2.26667	21.9162
0.454167	68.3664		2.26667	21.9202
0.4375	68.3705		2.26667	21.9222
0.433333	68.3725		2.26667	21.9232
0.475	68.3614		2.27083	21.9232
0.475	68.3614		2.27083	21.9242
0.479167	68.3604		2.275	21.9242
0.479167	68.3604		2.28333	21.9252
0.458333	68.3664		2.24583	21.9333
0.4375	68.3715		2.22083	21.9374
0.433333	68.3735		2.20833	21.9394
0.458333	68.3674		2.20417	21.9405
0.454167	68.3684		2.2125	21.9394
0.4625	68.3664		2.2	21.9415
0.458333	68.3684		2.20417	21.9405
0.466667	68.3664		2.2	21.9405
0.454167	68.3704		2.21667	21.9384
0.441667	68.3735		2.22083	21.9374
0.4375	68.3745		2.2125	21.9394
0.433333	68.3755		2.2	21.9425
			2.19583	21.9425
			2.19583	21.9425
			2.18333	21.9455
			2.10833	21.9528
			2.01667	21.9491
			1.85833	21.9436
			1.5375	21.9217
			1.3625	21.9113
			1.3625	21.9063
			1.37917	21.9023
			1.40833	21.8972
			1.44167	21.8921
			1.45833	21.891
			1.45417	21.892
			1.55833	21.8927
			1.63333	21.8954
			1.67917	21.8983
			1.7375	21.903
			1.82083	21.9038
			1.86667	21.9066
			1.9	21.9085
			1.92083	21.9114
			1.94167	21.9124
			1.9625	21.9143
			1.99583	21.9152
			2.02917	21.9181
			2.05833	21.919
			2.075	21.9209
			2.10417	21.9228
			2.13333	21.9237
			2.14583	21.9267
			2.16667	21.9276
			2.1875	21.9305
			2.23333	21.9274
			2.2375	21.9333
			2.21667	21.9374
			2.2375	21.9343
			2.24167	21.9343
			2.17083	21.9466
			0.679167	21.4137
			0.620833	21.4079
			0.5875	21.403
			0.579167	21.4
			0.483333	21.3893
			0.416667	21.3756
			0.3875	21.3657
			0.3875	21.3647
			0.391667	21.3627
			0.391667	21.3627
			0.308333	21.3489
			0.3375	21.3418
			0.379167	21.3347
			0.408333	21.3386
			0.408333	21.3396
			0.408333	21.3386
			0.408333	21.3386
			0.408333	21.3386
			0.408333	21.3386
			0.4125	21.3376
			0.408333	21.3386
			0.4125	21.3376
			0.4125	21.3376
			0.395833	21.3406
			0.4	21.3396
			0.375	21.3417
			0.283333	21.336
			0.254167	21.3281
			0.254167	21.3271
			0.258333	21.3251
			0.258333	21.3251
			0.245833	21.3222
			0.2375	21.3232
			0.2125	21.3183
			0.158333	21.3025
			0.133333	21.2895
			0.108333	21.2766
			0.0875	21.2597
			0.075	21.2407
			0.0625	21.2288
			0.05	21.2238
			0.0416667	21.2209
			0.0375	21.2169
			0.0333333	21.2129
			0.0291667	21.2089
			0.0291667	21.1989
			0.025	21.1939
			0.025	21.1899
			0.025	21.1859
			0.025	21.1839
